# Supplementary material for: 1-(2-Amino-6-methyl­pyrimidin-4-yl)-N,N-dimethyl­piperidin-4-aminium chloride
Source: Acta Crystallogr Sect E Struct Rep Online. 2012 Nov 17;68(Pt 12):o3371. doi: 10.1107/S1600536812046533 (PMC3588967; doi:10.1107/S1600536812046533)
Supplement: Supplementary file 1 [file e-68-o3371-sup1.cif]

##############################################################################
#                                                                            #
# This CIF contains the data in a paper accepted for publication in          #
# Acta Crystallographica Section E. It conforms to the requirements of       #
# Notes for Authors for Acta Crystallographica Section E, and has been       #
# peer reviewed under the auspices of the IUCr Commission on Journals.       #
#                                                                            #
# Full details of the Crystallographic Information File format               #
# are given in the paper "The Crystallographic Information File (CIF):       #
# a New Standard Archive File for Crystallography" by S. R. Hall, F. H.      #
# Allen and I. D. Brown [Acta Cryst. (1991), A47, 655-685].                  #
#                                                                            #
# The current version of the core CIF dictionary is obtainable from          #
# ftp://ftp.iucr.org/pub/cif_core.dic.                                       #
#                                                                            #
# Software is freely available for graphical display of the structure(s)     #
# in this CIF. For information consult the CIF software page                 #
# http://www.iucr.org/resources/cif/software.                                #
#                                                                            #
# This file may be used for bona fide research purposes within the           #
# scientific community so long as proper attribution is given to the journal # 
# article from which it was obtained.                                        #
#                                                                            #
##############################################################################
data_I
_audit_creation_method     SHELXL-97
_chemical_name_systematic
;
1-(2-Amino-6-methylpyrimidin-4-yl)-<i>N</i>,<i>N</i>-dimethylpiperidin-
4-aminium chloride
;
_chemical_name_common     ?
_chemical_formula_moiety     'C12 H22 N5 +, Cl -'
_chemical_formula_sum     'C12 H22 Cl N5'
_chemical_formula_iupac     'C12 H22 N5 +, Cl -'
_chemical_formula_weight     271.80
_chemical_melting_point     ?
_symmetry_cell_setting     monoclinic
_symmetry_space_group_name_H-M     'C 2/c'
_symmetry_space_group_name_hall     '-C 2yc'
loop_
    _symmetry_equiv_pos_as_xyz
    'x, y, z'
    '-x, y, -z+1/2'
    'x+1/2, y+1/2, z'
    '-x+1/2, y+1/2, -z+1/2'
    '-x, -y, -z'
    'x, -y, z-1/2'
    '-x+1/2, -y+1/2, -z'
    'x+1/2, -y+1/2, z-1/2'
_cell_length_a     24.7908(12)
_cell_length_b     8.2419(4)
_cell_length_c     13.8764(6)
_cell_angle_alpha     90.00
_cell_angle_beta     91.968(2)
_cell_angle_gamma     90.00
_cell_volume     2833.6(2)
_cell_formula_units_Z     8
_cell_measurement_reflns_used     2266
_cell_measurement_theta_min     1.6
_cell_measurement_theta_max     52
_cell_measurement_temperature     298(2)
_cell_special_details     Prism
_exptl_crystal_description     Prism
_exptl_crystal_colour     colourless
_exptl_crystal_size_max     0.21
_exptl_crystal_size_mid     0.18
_exptl_crystal_size_min     0.03
_exptl_crystal_density_diffrn     1.274
_exptl_crystal_density_meas     ?
_exptl_crystal_density_method     'not measured'
_exptl_crystal_F_000     1168
_exptl_absorpt_coefficient_mu     0.262
_exptl_absorpt_correction_type     multi-scan
_exptl_absorpt_process_details     '(SADABS; Sheldrick, 2004)'
_exptl_absorpt_correction_T_min     0.9470
_exptl_absorpt_correction_T_max     0.9935
_exptl_special_details     ?
_diffrn_ambient_temperature     298(2)
_diffrn_radiation_type     MoK\a
_diffrn_radiation_wavelength     0.71073
_diffrn_radiation_source     'fine-focus sealed tube'
_diffrn_radiation_monochromator     graphite
_diffrn_measurement_device_type     'Bruker APEXII CCD'
_diffrn_measurement_method     '\w scans'
_diffrn_detector_area_resol_mean     1.20
_diffrn_reflns_number     10807
_diffrn_reflns_av_R_equivalents     0.0238
_diffrn_reflns_av_sigmaI/netI     0.0184
_diffrn_reflns_theta_min     1.64
_diffrn_reflns_theta_max     25.00
_diffrn_reflns_theta_full     25.00
_diffrn_measured_fraction_theta_max     1.000
_diffrn_measured_fraction_theta_full     1.000
_diffrn_reflns_limit_h_min     -28
_diffrn_reflns_limit_h_max     29
_diffrn_reflns_limit_k_min     -9
_diffrn_reflns_limit_k_max     8
_diffrn_reflns_limit_l_min     -16
_diffrn_reflns_limit_l_max     16
_diffrn_standards_number     2502
_diffrn_standards_interval_count     ?
_diffrn_standards_interval_time     15
_diffrn_standards_decay_%     ?
_refine_special_details
;
Refinement of <i>F</i>^2^ against ALL reflections. The weighted <i>R</i>-factor
<i>wR</i> and goodness of fit <i>S</i> are based on <i>F</i>^2^, conventional
<i>R</i>-factors <i>R</i> are based on <i>F</i>, with <i>F</i> set to zero for
negative <i>F</i>^2^. The threshold expression of <i>F</i>^2^ >
\s(<i>F</i>^2^) is used only for calculating <i>R</i>-factors(gt) <i>etc</i>.
and is not relevant to the choice of reflections for refinement.
<i>R</i>-factors based on <i>F</i>^2^ are statistically about twice as large
as those based on <i>F</i>, and <i>R</i>- factors based on ALL data will be
even larger.
;
_reflns_number_total     2502
_reflns_number_gt     2266
_reflns_threshold_expression     I>2\s(I)
_refine_ls_structure_factor_coef     Fsqd
_refine_ls_matrix_type     full
_refine_ls_R_factor_all     0.0397
_refine_ls_R_factor_gt     0.0363
_refine_ls_wR_factor_gt     0.1048
_refine_ls_wR_factor_ref     0.1074
_refine_ls_goodness_of_fit_ref     1.080
_refine_ls_restrained_S_all     1.080
_refine_ls_number_reflns     2502
_refine_ls_number_parameters     176
_refine_ls_number_restraints     0
_refine_ls_number_constraints     0
_refine_ls_hydrogen_treatment     mixed
_refine_ls_weighting_scheme     calc
_refine_ls_weighting_details
         'calc w=1/[\s^2^(Fo^2^)+(0.0623P)^2^+1.9022P] where P=(Fo^2^+2Fc^2^)/3'
_atom_sites_solution_hydrogens     geom
_atom_sites_solution_primary     direct
_atom_sites_solution_secondary     difmap
_refine_ls_shift/su_max     0.032
_refine_ls_shift/su_mean     0.001
_refine_diff_density_max     0.279
_refine_diff_density_min     -0.240
_refine_ls_extinction_method     none
_refine_ls_extinction_coef     ?
loop_
    _atom_type_symbol
    _atom_type_description
    _atom_type_scat_dispersion_real
    _atom_type_scat_dispersion_imag
    _atom_type_scat_source
    'C' 'C' 0.0033 0.0016
                         'International Tables Vol C Tables 4.2.6.8 and 6.1.1.4'
    'H' 'H' 0.0000 0.0000
                         'International Tables Vol C Tables 4.2.6.8 and 6.1.1.4'
    'N' 'N' 0.0061 0.0033
                         'International Tables Vol C Tables 4.2.6.8 and 6.1.1.4'
    'Cl' 'Cl' 0.1484 0.1585
                         'International Tables Vol C Tables 4.2.6.8 and 6.1.1.4'
_computing_data_collection     'APEX2 (Bruker, 2004)'
_computing_cell_refinement     'SAINT-Plus (Bruker, 2004)'
_computing_data_reduction     'SAINT-Plus (Bruker,2004)'
_computing_structure_solution     'SHELXS97 (Sheldrick, 2008)'
_computing_structure_refinement     'SHELXL97 (Sheldrick, 2008)'
_computing_molecular_graphics     'ORTEP-3 (Farrugia, 2012)'
_computing_publication_material     'SHELXL97 (Sheldrick, 2008)'
loop_
    _atom_site_type_symbol
    _atom_site_label
    _atom_site_fract_x
    _atom_site_fract_y
    _atom_site_fract_z
    _atom_site_U_iso_or_equiv
    _atom_site_adp_type
    _atom_site_calc_flag
    _atom_site_refinement_flags
    _atom_site_occupancy
    _atom_site_symmetry_multiplicity
    _atom_site_disorder_assembly
    _atom_site_disorder_group
    Cl Cl1 0.199032(17) 1.43859(6) 1.09649(3) 0.04241(17) Uani d . 1 1 . .
    H H5N 0.2006(7) 0.482(2) 0.9400(14) 0.034(5) Uiso d . 1 1 . .
    H H3NA 0.0476(8) 1.470(3) 1.0540(14) 0.044(5) Uiso d . 1 1 . .
    H H3NB 0.0967(9) 1.378(2) 1.0672(14) 0.038(5) Uiso d . 1 1 . .
    N N1 0.07954(5) 1.14699(15) 0.96467(10) 0.0313(3) Uani d . 1 1 . .
    N N5 0.20241(5) 0.49472(15) 0.87744(10) 0.0286(3) Uani d . 1 1 . .
    N N2 -0.00534(5) 1.28695(16) 0.95048(10) 0.0350(3) Uani d . 1 1 . .
    N N4 0.09426(5) 0.90139(16) 0.89023(10) 0.0325(3) Uani d . 1 1 . .
    C C4 0.05934(6) 1.02649(18) 0.90933(11) 0.0281(3) Uani d . 1 1 . .
    C C3 0.00567(6) 1.02975(19) 0.87524(11) 0.0319(4) Uani d . 1 1 . .
    H H3 -0.0092 0.9435 0.8402 0.038 Uiso calc R 1 1 . .
    C C7 0.15214(6) 0.93324(19) 0.89292(13) 0.0353(4) Uani d . 1 1 . .
    H H7A 0.1605 1.0164 0.9406 0.042 Uiso calc R 1 1 . .
    H H7B 0.1625 0.9737 0.8306 0.042 Uiso calc R 1 1 . .
    C C6 0.18440(6) 0.78141(18) 0.91761(12) 0.0338(4) Uani d . 1 1 . .
    H H6A 0.2226 0.8049 0.9141 0.041 Uiso calc R 1 1 . .
    H H6B 0.1774 0.7484 0.9831 0.041 Uiso calc R 1 1 . .
    C C10 0.16963(6) 0.64399(17) 0.84886(11) 0.0279(3) Uani d . 1 1 . .
    H H10 0.1788 0.6761 0.7834 0.033 Uiso calc R 1 1 . .
    C C9 0.10936(6) 0.6144(2) 0.85116(13) 0.0363(4) Uani d . 1 1 . .
    H H9A 0.1003 0.5765 0.9147 0.044 Uiso calc R 1 1 . .
    H H9B 0.0993 0.5304 0.8050 0.044 Uiso calc R 1 1 . .
    C C2 -0.02438(6) 1.1647(2) 0.89536(11) 0.0329(4) Uani d . 1 1 . .
    N N3 0.06371(7) 1.37851(19) 1.05091(12) 0.0416(4) Uani d . 1 1 . .
    C C8 0.07765(7) 0.7682(2) 0.82731(13) 0.0403(4) Uani d . 1 1 . .
    H H8A 0.0832 0.7984 0.7608 0.048 Uiso calc R 1 1 . .
    H H8B 0.0395 0.7476 0.8341 0.048 Uiso calc R 1 1 . .
    C C1 0.04550(6) 1.26709(18) 0.98595(11) 0.0307(3) Uani d . 1 1 . .
    C C12 0.26044(7) 0.5144(2) 0.85548(14) 0.0407(4) Uani d . 1 1 . .
    H H12A 0.2740 0.6127 0.8844 0.061 Uiso calc R 1 1 . .
    H H12B 0.2641 0.5195 0.7869 0.061 Uiso calc R 1 1 . .
    H H12C 0.2806 0.4236 0.8810 0.061 Uiso calc R 1 1 . .
    C C11 0.18204(7) 0.34164(19) 0.83246(13) 0.0397(4) Uani d . 1 1 . .
    H H11A 0.1446 0.3278 0.8462 0.059 Uiso calc R 1 1 . .
    H H11B 0.2024 0.2515 0.8582 0.059 Uiso calc R 1 1 . .
    H H11C 0.1860 0.3468 0.7639 0.059 Uiso calc R 1 1 . .
    C C5 -0.08123(8) 1.1816(3) 0.85504(15) 0.0527(5) Uani d . 1 1 . .
    H H5A -0.0969 1.2794 0.8792 0.079 Uiso calc R 1 1 . .
    H H5B -0.1022 1.0901 0.8743 0.079 Uiso calc R 1 1 . .
    H H5C -0.0808 1.1862 0.7859 0.079 Uiso calc R 1 1 . .
loop_
    _atom_site_aniso_label
    _atom_site_aniso_U_11
    _atom_site_aniso_U_22
    _atom_site_aniso_U_33
    _atom_site_aniso_U_12
    _atom_site_aniso_U_13
    _atom_site_aniso_U_23
    Cl1 0.0423(3) 0.0540(3) 0.0307(2) -0.00239(18) -0.00195(18) 0.00571(17)
    N1 0.0286(7) 0.0259(7) 0.0397(7) 0.0011(5) 0.0026(5) -0.0023(5)
    N5 0.0331(7) 0.0263(7) 0.0263(7) 0.0036(5) 0.0014(5) 0.0005(5)
    N2 0.0335(7) 0.0315(7) 0.0399(7) 0.0060(6) 0.0011(6) -0.0022(6)
    N4 0.0275(7) 0.0266(7) 0.0434(8) 0.0023(5) -0.0001(6) -0.0071(6)
    C4 0.0307(8) 0.0251(7) 0.0286(7) 0.0013(6) 0.0045(6) 0.0022(6)
    C3 0.0334(8) 0.0325(8) 0.0296(8) 0.0027(6) -0.0014(6) -0.0032(6)
    C7 0.0287(8) 0.0255(8) 0.0518(10) -0.0005(6) 0.0050(7) -0.0019(7)
    C6 0.0276(8) 0.0267(8) 0.0470(9) 0.0009(6) -0.0017(7) -0.0061(7)
    C10 0.0337(8) 0.0234(7) 0.0266(7) 0.0037(6) 0.0015(6) 0.0019(6)
    C9 0.0345(9) 0.0266(8) 0.0474(10) 0.0001(7) -0.0048(7) -0.0086(7)
    C2 0.0319(8) 0.0370(9) 0.0299(8) 0.0052(7) 0.0010(6) 0.0007(7)
    N3 0.0348(8) 0.0326(8) 0.0571(9) 0.0052(7) -0.0033(7) -0.0124(7)
    C8 0.0356(9) 0.0351(9) 0.0494(10) 0.0066(7) -0.0094(7) -0.0121(8)
    C1 0.0314(8) 0.0261(8) 0.0348(8) 0.0002(6) 0.0055(6) 0.0006(6)
    C12 0.0325(9) 0.0385(9) 0.0510(10) 0.0050(7) 0.0022(7) -0.0055(8)
    C11 0.0431(9) 0.0241(8) 0.0516(10) 0.0029(7) 0.0004(8) -0.0036(7)
    C5 0.0419(10) 0.0593(12) 0.0559(12) 0.0167(9) -0.0140(9) -0.0128(10)
_geom_special_details
;
All e.s.d.'s (except the e.s.d. in the dihedral angle between two l.s. planes)
are estimated using the full covariance matrix. The cell e.s.d.'s are taken
into account individually in the estimation of e.s.d.'s in distances, angles
and torsion angles; correlations between e.s.d.'s in cell parameters are only
used when they are defined by crystal symmetry. An approximate (isotropic)
treatment of cell e.s.d.'s is used for estimating e.s.d.'s involving l.s.
planes.
;
loop_
    _geom_bond_atom_site_label_1
    _geom_bond_atom_site_label_2
    _geom_bond_site_symmetry_2
    _geom_bond_distance
    _geom_bond_publ_flag
    N1 C1 . 1.340(2) ?
    N1 C4 . 1.342(2) ?
    N5 C11 . 1.488(2) ?
    N5 C12 . 1.490(2) ?
    N5 C10 . 1.5196(19) ?
    N5 H5N . 0.878(19) ?
    N2 C2 . 1.341(2) ?
    N2 C1 . 1.347(2) ?
    N4 C4 . 1.378(2) ?
    N4 C8 . 1.453(2) ?
    N4 C7 . 1.458(2) ?
    C4 C3 . 1.397(2) ?
    C3 C2 . 1.373(2) ?
    C3 H3 . 0.9300 ?
    C7 C6 . 1.518(2) ?
    C7 H7A . 0.9700 ?
    C7 H7B . 0.9700 ?
    C6 C10 . 1.518(2) ?
    C6 H6A . 0.9700 ?
    C6 H6B . 0.9700 ?
    C10 C9 . 1.515(2) ?
    C10 H10 . 0.9800 ?
    C9 C8 . 1.522(2) ?
    C9 H9A . 0.9700 ?
    C9 H9B . 0.9700 ?
    C2 C5 . 1.505(2) ?
    N3 C1 . 1.353(2) ?
    N3 H3NA . 0.85(2) ?
    N3 H3NB . 0.84(2) ?
    C8 H8A . 0.9700 ?
    C8 H8B . 0.9700 ?
    C12 H12A . 0.9600 ?
    C12 H12B . 0.9600 ?
    C12 H12C . 0.9600 ?
    C11 H11A . 0.9600 ?
    C11 H11B . 0.9600 ?
    C11 H11C . 0.9600 ?
    C5 H5A . 0.9600 ?
    C5 H5B . 0.9600 ?
    C5 H5C . 0.9600 ?
loop_
    _geom_angle_atom_site_label_1
    _geom_angle_atom_site_label_2
    _geom_angle_atom_site_label_3
    _geom_angle_site_symmetry_1
    _geom_angle_site_symmetry_3
    _geom_angle
    _geom_angle_publ_flag
    C1 N1 C4 . . 116.57(13) ?
    C11 N5 C12 . . 108.81(12) ?
    C11 N5 C10 . . 113.97(12) ?
    C12 N5 C10 . . 111.73(12) ?
    C11 N5 H5N . . 106.4(12) ?
    C12 N5 H5N . . 107.3(12) ?
    C10 N5 H5N . . 108.3(12) ?
    C2 N2 C1 . . 115.07(13) ?
    C4 N4 C8 . . 120.92(13) ?
    C4 N4 C7 . . 118.99(13) ?
    C8 N4 C7 . . 114.18(13) ?
    N1 C4 N4 . . 116.06(13) ?
    N1 C4 C3 . . 120.80(14) ?
    N4 C4 C3 . . 123.14(14) ?
    C2 C3 C4 . . 117.64(15) ?
    C2 C3 H3 . . 121.2 ?
    C4 C3 H3 . . 121.2 ?
    N4 C7 C6 . . 111.57(13) ?
    N4 C7 H7A . . 109.3 ?
    C6 C7 H7A . . 109.3 ?
    N4 C7 H7B . . 109.3 ?
    C6 C7 H7B . . 109.3 ?
    H7A C7 H7B . . 108.0 ?
    C10 C6 C7 . . 111.07(13) ?
    C10 C6 H6A . . 109.4 ?
    C7 C6 H6A . . 109.4 ?
    C10 C6 H6B . . 109.4 ?
    C7 C6 H6B . . 109.4 ?
    H6A C6 H6B . . 108.0 ?
    C9 C10 C6 . . 108.89(12) ?
    C9 C10 N5 . . 112.52(12) ?
    C6 C10 N5 . . 108.95(12) ?
    C9 C10 H10 . . 108.8 ?
    C6 C10 H10 . . 108.8 ?
    N5 C10 H10 . . 108.8 ?
    C10 C9 C8 . . 111.32(14) ?
    C10 C9 H9A . . 109.4 ?
    C8 C9 H9A . . 109.4 ?
    C10 C9 H9B . . 109.4 ?
    C8 C9 H9B . . 109.4 ?
    H9A C9 H9B . . 108.0 ?
    N2 C2 C3 . . 122.82(14) ?
    N2 C2 C5 . . 116.69(14) ?
    C3 C2 C5 . . 120.49(15) ?
    C1 N3 H3NA . . 119.1(14) ?
    C1 N3 H3NB . . 118.5(13) ?
    H3NA N3 H3NB . . 116.1(19) ?
    N4 C8 C9 . . 111.39(13) ?
    N4 C8 H8A . . 109.3 ?
    C9 C8 H8A . . 109.3 ?
    N4 C8 H8B . . 109.3 ?
    C9 C8 H8B . . 109.3 ?
    H8A C8 H8B . . 108.0 ?
    N1 C1 N2 . . 126.69(14) ?
    N1 C1 N3 . . 116.72(14) ?
    N2 C1 N3 . . 116.58(14) ?
    N5 C12 H12A . . 109.5 ?
    N5 C12 H12B . . 109.5 ?
    H12A C12 H12B . . 109.5 ?
    N5 C12 H12C . . 109.5 ?
    H12A C12 H12C . . 109.5 ?
    H12B C12 H12C . . 109.5 ?
    N5 C11 H11A . . 109.5 ?
    N5 C11 H11B . . 109.5 ?
    H11A C11 H11B . . 109.5 ?
    N5 C11 H11C . . 109.5 ?
    H11A C11 H11C . . 109.5 ?
    H11B C11 H11C . . 109.5 ?
    C2 C5 H5A . . 109.5 ?
    C2 C5 H5B . . 109.5 ?
    H5A C5 H5B . . 109.5 ?
    C2 C5 H5C . . 109.5 ?
    H5A C5 H5C . . 109.5 ?
    H5B C5 H5C . . 109.5 ?
loop_
    _geom_hbond_atom_site_label_D
    _geom_hbond_atom_site_label_H
    _geom_hbond_atom_site_label_A
    _geom_hbond_site_symmetry_A
    _geom_hbond_distance_DH
    _geom_hbond_distance_HA
    _geom_hbond_distance_DA
    _geom_hbond_angle_DHA
    _geom_hbond_publ_flag
    N3 H3NB Cl1 1 0.84(2) 2.60(2) 3.4284(17) 167.2(17) yes
    N5 H5N Cl1 1_545 0.878(19) 2.20(2) 3.0785(14) 177.1(17) yes
    N3 H3NA N2 9_546 0.86(2) 2.26(2) 3.114(2) 175.5(18) yes
_iucr_refine_instructions_details
;
TITL manc in C 2/c
CELL  0.71073  24.7908   8.2419  13.8764   90.000   91.968   90.000
ZERR  8.00   0.0012   0.0004   0.0006    0.000    0.002    0.000
LATT   7
SYMM  - X,   Y, 1/2 - Z
SFAC  C  H   N  CL
UNIT  96 176 40  8
SIZE 0.21 0.18 0.025
MERG   2
FMAP   2
PLAN   20
OMIT 0 50
ACTA
TEMP 25
BOND $H
L.S.   8
WGHT    0.062300    1.902200
FVAR       0.09665
CL1   4    0.199032    1.438591    1.096487    11.00000    0.04228    0.05404 =
         0.03070    0.00571   -0.00195   -0.00239
H5N   2    0.200622    0.481569    0.940023    11.00000    0.03354
H3NA  2    0.047626    1.469692    1.054020    11.00000    0.04373
H3NB  2    0.096694    1.378309    1.067131    11.00000    0.03849
MOLE    1
N1    3    0.079536    1.146984    0.964676    11.00000    0.02859    0.02586 =
         0.03969   -0.00234    0.00257    0.00109
N5    3    0.202407    0.494725    0.877443    11.00000    0.03310    0.02629 =
         0.02630    0.00049    0.00143    0.00366
N2    3   -0.005343    1.286953    0.950477    11.00000    0.03350    0.03150 =
         0.03990   -0.00217    0.00110    0.00602
N4    3    0.094264    0.901389    0.890233    11.00000    0.02749    0.02654 =
         0.04337   -0.00715   -0.00014    0.00231
C4    1    0.059338    1.026495    0.909331    11.00000    0.03067    0.02515 =
         0.02862    0.00219    0.00447    0.00129
C3    1    0.005669    1.029751    0.875238    11.00000    0.03339    0.03245 =
         0.02960   -0.00318   -0.00143    0.00267
AFIX  43
H3    2   -0.009176    0.943549    0.840154    11.00000   -1.20000
AFIX   0
C7    1    0.152141    0.933237    0.892926    11.00000    0.02871    0.02553 =
         0.05178   -0.00194    0.00504   -0.00048
AFIX  23
H7A   2    0.160457    1.016401    0.940617    11.00000   -1.20000
H7B   2    0.162543    0.973720    0.830609    11.00000   -1.20000
AFIX   0
C6    1    0.184396    0.781409    0.917609    11.00000    0.02758    0.02669 =
         0.04698   -0.00614   -0.00172    0.00090
AFIX  23
H6A   2    0.177377    0.748410    0.983097    11.00000   -1.20000
H6B   2    0.222622    0.804861    0.914133    11.00000   -1.20000
AFIX   0
C10   1    0.169625    0.643996    0.848861    11.00000    0.03366    0.02340 =
         0.02664    0.00186    0.00150    0.00365
AFIX  13
H10   2    0.178755    0.676150    0.783412    11.00000   -1.20000
AFIX   0
C9    1    0.109362    0.614411    0.851165    11.00000    0.03450    0.02662 =
         0.04738   -0.00864   -0.00480    0.00014
AFIX  23
H9A   2    0.100252    0.576492    0.914751    11.00000   -1.20000
H9B   2    0.099326    0.530445    0.804963    11.00000   -1.20000
AFIX   0
C2    1   -0.024383    1.164719    0.895364    11.00000    0.03191    0.03695 =
         0.02994    0.00071    0.00101    0.00524
N3    3    0.063710    1.378506    1.050910    11.00000    0.03475    0.03259 =
         0.05708   -0.01236   -0.00327    0.00521
C8    1    0.077655    0.768212    0.827304    11.00000    0.03560    0.03514 =
         0.04942   -0.01206   -0.00945    0.00661
AFIX  23
H8A   2    0.083211    0.798388    0.760812    11.00000   -1.20000
H8B   2    0.039454    0.747564    0.834121    11.00000   -1.20000
AFIX   0
C1    1    0.045499    1.267090    0.985951    11.00000    0.03144    0.02606 =
         0.03478    0.00062    0.00546    0.00025
C12   1    0.260442    0.514364    0.855485    11.00000    0.03252    0.03854 =
         0.05098   -0.00554    0.00222    0.00498
AFIX  33
H12A  2    0.274017    0.612668    0.884416    11.00000   -1.50000
H12B  2    0.264142    0.519486    0.786913    11.00000   -1.50000
H12C  2    0.280567    0.423592    0.880974    11.00000   -1.50000
AFIX   0
C11   1    0.182036    0.341633    0.832464    11.00000    0.04312    0.02411 =
         0.05165   -0.00360    0.00035    0.00293
AFIX  33
H11A  2    0.144626    0.327834    0.846209    11.00000   -1.50000
H11B  2    0.202388    0.251517    0.858226    11.00000   -1.50000
H11C  2    0.185955    0.346797    0.763946    11.00000   -1.50000
AFIX   0
C5    1   -0.081228    1.181651    0.855039    11.00000    0.04192    0.05931 =
         0.05594   -0.01283   -0.01401    0.01671
AFIX 137
H5A   2   -0.096785    1.279970    0.878672    11.00000   -1.50000
H5B   2   -0.102310    1.090582    0.874805    11.00000   -1.50000
H5C   2   -0.080855    1.185204    0.785915    11.00000   -1.50000
HKLF 4
REM  manc in C 2/c
REM R1 =  0.0363 for   2266 Fo > 4sig(Fo)  and  0.0397 for all   2502 data
REM    176 parameters refined using      0 restraints
END
;
data_global
_journal_date_recd_electronic     2012-11-10
_journal_date_accepted     2012-11-11
_journal_name_full     'Acta Crystallographica, Section E'
_journal_year     2012
_journal_volume     68
_journal_issue     12
_journal_page_first     o3371
_journal_page_last     o3371
_journal_paper_category     QO
_journal_paper_doi     10.1107/S1600536812046533
_journal_coeditor_code     HB6988
_publ_contact_author_name     'S. Sreenivasa'
_publ_contact_author_address
;
Department of Studies and Research in Chemistry
Tumkur University, Tumkur
Karnataka 572 103, India
;
_publ_contact_author_email     'drsreenivasa@yahoo.co.in'
_publ_contact_author_fax     '08162270719'
_publ_contact_author_phone     '9620230672'
_publ_section_title
;
1-(2-Amino-6-methylpyrimidin-4-yl)-<i>N</i>,<i>N</i>-dimethylpiperidin-4-aminium
chloride
;
loop_
    _publ_author_name
    _publ_author_footnote
    _publ_author_address
    'Sreenivasa, S.' .
;
Department of Studies and Research in Chemistry
Tumkur University, Tumkur
Karnataka 572 103, India
;
    'ManojKumar, K.E.' .
;
Department of Studies and Research in Chemistry
Tumkur University, Tumkur
Karnataka 572 103, India
;
    'Suchetan, P.A.' .
;
Department of Studies and Research in Chemistry, U.C.S.,
Tumkur University, Tumkur
Karnataka 572 103, India
;
    'Srinivasan, T.' .
;
Centre of Advanced Study in Crystallography and Biophysics
University of Madras Guindy Campus, Chennai 600 025
India
;
    'Palakshamurthy, B. S.' .
;
Department of Studies and Research in Physics, U.C.S.
Tumkur University, Tumkur
Karnataka 572 103, India
;
    'Velmurgan, D.' .
;
Centre of Advanced Study in Crystallography and Biophysics
University of Madras Guindy Campus, Chennai 600 025
India
;
