# Supplementary material for: 1-(2-Amino-6-methyl­pyrimidin-4-yl)-N,N-dimethyl­piperidin-4-aminium chloride
Source: Acta Crystallogr Sect E Struct Rep Online. 2012 Nov 17;68(Pt 12):o3371. doi: 10.1107/S1600536812046533 (PMC3588967; doi:10.1107/S1600536812046533)
Supplement: Supplementary file 2 [file e-68-o3371-Isup2.hkl]

# 
# h,k,l, Fc-squared, Fo-squared, sigma(Fo-squared) and status flag 
# 
data_I
_shelx_title ' manc in C 2/c' 
_shelx_refln_list_code          4 
_shelx_F_calc_maximum      361.91 
_exptl_crystal_F_000      1168.00 
_reflns_d_resolution_high  0.8409 
 
loop_ 
 _symmetry_equiv_pos_as_xyz 
 'x, y, z' 
 '-x, y, -z+1/2' 
 'x+1/2, y+1/2, z' 
 '-x+1/2, y+1/2, -z+1/2' 
 '-x, -y, -z' 
 'x, -y, z-1/2' 
 '-x+1/2, -y+1/2, -z' 
 'x+1/2, -y+1/2, z-1/2' 
 
_cell_length_a    24.7908 
_cell_length_b     8.2419 
_cell_length_c    13.8764 
_cell_angle_alpha  90.000 
_cell_angle_beta   91.968 
_cell_angle_gamma  90.000 
 
_shelx_F_squared_multiplier     1.000 
 
loop_ 
 _refln_index_h 
 _refln_index_k 
 _refln_index_l 
 _refln_F_squared_calc 
 _refln_F_squared_meas 
 _refln_F_squared_sigma 
 _refln_observed_status 
   2   0   0     1638.66     1624.92     66.90 o 
   4   0   0     1422.93     1402.24     24.22 o 
   6   0   0       54.57       36.83      1.78 o 
   8   0   0    51275.21    42888.48   1156.54 o 
  10   0   0    29107.95    28935.39    754.08 o 
  12   0   0     6234.64     7978.93    133.97 o 
  14   0   0     1129.52     1137.81     31.04 o 
  16   0   0     2372.39     2228.33     40.85 o 
  18   0   0     1524.44     1318.82     38.53 o 
  20   0   0     2800.62     2833.82     51.81 o 
  22   0   0      258.63      212.33      8.48 o 
  24   0   0       69.40       49.24      8.56 o 
  26   0   0      522.32      546.85     20.34 o 
  28   0   0      118.49      123.61     13.91 o 
   1   1   0     3898.92     3743.32     27.99 o 
   3   1   0    34650.99    28336.13   1129.34 o 
   5   1   0    21848.36    21049.74    306.76 o 
   7   1   0     8556.26     8163.20     94.65 o 
   9   1   0        0.79       16.47      3.88 o 
  11   1   0      977.98      998.78     18.61 o 
  13   1   0    24568.28    25618.70    382.26 o 
  15   1   0     6051.17     6064.56     64.88 o 
  17   1   0      364.23      344.57     21.78 o 
  19   1   0      824.07      801.14     13.33 o 
  21   1   0       97.98       63.51      5.13 o 
  23   1   0      588.49      578.06     21.61 o 
  25   1   0      292.67      264.68     10.08 o 
  27   1   0      124.90      113.14      7.19 o 
  29   1   0      251.73      260.34     11.28 o 
   0   2   0     3157.97     3066.59     34.64 o 
   2   2   0    26709.13    24722.33    209.41 o 
   4   2   0     1848.77     1778.23     14.14 o 
   6   2   0        4.00        6.35      1.07 o 
   8   2   0      352.14      371.15      5.54 o 
  10   2   0      984.78     1005.41     12.42 o 
  12   2   0     4111.21     3873.09     42.21 o 
  14   2   0      795.81      761.18     10.61 o 
  16   2   0       71.38      102.13      3.47 o 
  18   2   0       38.57       62.03      3.54 o 
  20   2   0     5498.40     5449.36     77.23 o 
  22   2   0     2142.25     2145.38     30.22 o 
  24   2   0       87.58      100.90      5.31 o 
  26   2   0       49.76       26.24      6.05 o 
  28   2   0      645.54      650.63     21.19 o 
   1   3   0      447.12      500.54      5.14 o 
   3   3   0      763.41      848.99      7.46 o 
   5   3   0      860.14     1089.02     10.54 o 
   7   3   0    13081.78    13828.04    113.16 o 
   9   3   0     1481.91     1788.98     16.36 o 
  11   3   0      865.29      883.62      9.94 o 
  13   3   0     1431.97     1519.61     15.90 o 
  15   3   0      672.97      653.08      8.83 o 
  17   3   0    12296.84    12242.88    128.89 o 
  19   3   0     1718.83     1758.14     28.82 o 
  21   3   0      296.06      285.18     11.28 o 
  23   3   0       26.77       26.90      5.33 o 
  25   3   0      403.66      409.87     12.08 o 
  27   3   0       25.02       35.39      7.16 o 
   0   4   0      435.10      333.65      5.89 o 
   2   4   0      329.69      301.83      3.83 o 
   4   4   0    11576.08    12621.12     95.00 o 
   6   4   0     1589.69     1650.84     15.73 o 
   8   4   0       44.07       43.09      2.41 o 
  10   4   0       55.06       64.57      2.95 o 
  12   4   0      739.56      851.62     10.74 o 
  14   4   0      640.35      722.06     12.42 o 
  16   4   0     1427.27     1490.67     21.75 o 
  18   4   0        7.15        4.64      3.87 o 
  20   4   0     1030.81     1117.84     26.46 o 
  22   4   0      103.49       91.40      7.46 o 
  24   4   0      207.49      202.45      8.96 o 
  26   4   0      206.64      245.52     21.29 o 
   1   5   0      571.09      529.24      6.74 o 
   3   5   0       17.77        8.49      1.21 o 
   5   5   0      188.16      208.39      3.53 o 
   7   5   0     1307.37     1185.01     13.60 o 
   9   5   0      372.76      417.44      7.94 o 
  11   5   0        7.70        3.18      2.12 o 
  13   5   0        8.72        2.53      3.24 o 
  15   5   0       98.40      109.26      4.97 o 
  17   5   0      798.39      816.24     17.28 o 
  19   5   0      581.80      578.90     17.36 o 
  21   5   0      271.41      285.11     10.21 o 
  23   5   0      598.19      647.12     19.96 o 
  25   5   0        2.80        1.18      4.09 o 
   0   6   0       38.40       32.53      2.57 o 
   2   6   0        4.02        4.00      1.26 o 
   4   6   0      628.61      601.45     10.02 o 
   6   6   0       39.83       42.34      2.60 o 
   8   6   0        5.97        1.74      1.60 o 
  10   6   0      143.72      179.18      5.56 o 
  12   6   0      660.76      763.59     19.78 o 
  14   6   0       14.74       17.89      4.41 o 
  16   6   0      129.98      102.81     10.70 o 
  18   6   0        0.08        0.88      4.11 o 
  20   6   0      920.06      934.55     20.18 o 
  22   6   0        1.64        0.00      5.55 o 
   1   7   0       49.31       58.06      4.40 o 
   3   7   0     2271.03     2315.91     27.70 o 
   5   7   0      229.78      239.08      8.17 o 
   7   7   0       65.64       72.81      3.50 o 
   9   7   0      997.72     1047.96     17.36 o 
  11   7   0      120.90      115.26      6.33 o 
  13   7   0        0.44        2.14      3.26 o 
  15   7   0      372.17      360.11     13.99 o 
  17   7   0       53.45       61.99      5.56 o 
  19   7   0        3.21       14.84      4.71 o 
   0   8   0      187.50      211.93     13.91 o 
   2   8   0      298.62      310.65     15.52 o 
   4   8   0       26.34       26.65      4.88 o 
   6   8   0     1120.39     1098.94     19.74 o 
   8   8   0       18.48       19.65      3.22 o 
  10   8   0      245.76      228.84      8.84 o 
  12   8   0       35.40       61.63      5.56 o 
  14   8   0      100.49      114.45      6.99 o 
  16   8   0       37.72       64.51      5.95 o 
   1   9   0      296.94      315.62     17.13 o 
   3   9   0      978.69      945.29     24.59 o 
   5   9   0      181.98      195.52     10.60 o 
   7   9   0      312.75      338.54     13.23 o 
   9   9   0       39.77       39.86      6.05 o 
  11   9   0      399.29      454.88     15.84 o 
 -29   1   1       77.17       72.55      7.19 o 
 -27   1   1       88.82       90.53      8.69 o 
 -25   1   1        0.51        0.00      3.46 o 
 -23   1   1        9.01        6.37      5.06 o 
 -21   1   1      138.72      118.76      5.32 o 
 -19   1   1     1090.85     1054.21     14.49 o 
 -17   1   1       19.12       21.04      1.90 o 
 -15   1   1      474.28      470.56      8.31 o 
 -13   1   1     5706.65     5915.77    109.69 o 
 -11   1   1      990.61     1287.86     16.96 o 
  -9   1   1      120.70       94.58     11.77 o 
  -7   1   1     4378.72     4322.56     52.93 o 
  -5   1   1    10708.43    10246.04    104.84 o 
  -3   1   1     5942.00     6117.76     51.99 o 
  -1   1   1     1907.80     1750.39     14.14 o 
   1   1   1       46.19       28.20      0.96 o 
   3   1   1     8585.82     9092.81    110.46 o 
   5   1   1     1083.85     1084.30     12.15 o 
   7   1   1        0.82        9.63      2.14 o 
   9   1   1     1789.94     1859.58     23.26 o 
  11   1   1       93.94      133.45      3.76 o 
  13   1   1     9707.13    11342.92    171.84 o 
  15   1   1     1124.98     1274.36     23.06 o 
  17   1   1        0.51        0.00      1.40 o 
  19   1   1       20.09       28.83      2.28 o 
  21   1   1       70.49       98.55      4.43 o 
  23   1   1      368.24      369.12      8.90 o 
  25   1   1       34.25       22.06      4.33 o 
  27   1   1       29.68       24.96      4.87 o 
  29   1   1        1.61        0.00      4.88 o 
 -28   2   1       81.21       85.06      8.68 o 
 -26   2   1        9.52        0.00      5.14 o 
 -24   2   1      356.73      345.20     13.62 o 
 -22   2   1     3310.18     3170.36     49.01 o 
 -20   2   1      202.53      233.22      8.61 o 
 -18   2   1      592.07      602.71     11.18 o 
 -16   2   1      351.61      298.96      5.89 o 
 -14   2   1     1003.16      857.64     12.84 o 
 -12   2   1     1192.39     1228.59     13.94 o 
 -10   2   1      746.21      758.85      8.41 o 
  -8   2   1        9.04        7.78      1.62 o 
  -6   2   1    14158.40    13760.54    119.30 o 
  -4   2   1     2910.37     3104.08     24.24 o 
  -2   2   1     5144.24     5065.58     38.92 o 
   0   2   1     8123.51     7833.83     61.22 o 
   2   2   1    13043.22    12382.19    101.89 o 
   4   2   1      610.25      658.60      7.76 o 
   6   2   1     4108.24     4086.34     41.62 o 
   8   2   1      965.21      932.44     14.81 o 
  10   2   1      115.76      121.67      2.90 o 
  12   2   1        1.18        0.00      0.96 o 
  14   2   1      928.92      897.81     11.94 o 
  16   2   1     1406.66     1470.28     18.35 o 
  18   2   1      363.81      409.29      7.62 o 
  20   2   1      410.19      393.35      7.81 o 
  22   2   1        9.80        3.52      2.59 o 
  24   2   1       33.81       39.96      4.41 o 
  26   2   1        0.14        6.23      3.60 o 
  28   2   1      350.03      309.65     13.99 o 
 -27   3   1      288.75      290.93     14.32 o 
 -25   3   1      154.60      142.67      7.55 o 
 -23   3   1       91.67       86.22      5.67 o 
 -21   3   1      113.11      121.71      6.30 o 
 -19   3   1      428.61      457.08     11.60 o 
 -17   3   1    10361.37    10571.95    143.69 o 
 -15   3   1        0.73        3.39      1.62 o 
 -13   3   1      115.31      127.74      3.49 o 
 -11   3   1       52.50       73.60      2.58 o 
  -9   3   1    13352.99    13881.99    120.74 o 
  -7   3   1     5637.73     5682.03     48.00 o 
  -5   3   1     1195.24     1376.46     11.00 o 
  -3   3   1      516.05      643.01      6.14 o 
  -1   3   1      401.90      375.40      5.92 o 
   1   3   1    10229.02     9999.22     79.88 o 
   3   3   1     9555.83     9882.23     82.59 o 
   5   3   1     1938.86     1854.20     16.90 o 
   7   3   1     4931.00     5289.18     53.95 o 
   9   3   1     4233.18     4139.48     36.48 o 
  11   3   1     1446.76     1224.09     13.01 o 
  13   3   1     3274.28     3160.28     35.49 o 
  15   3   1       14.90        9.53      1.78 o 
  17   3   1     2732.65     2737.04     31.95 o 
  19   3   1     1664.11     1769.68     22.28 o 
  21   3   1      699.30      691.47     15.42 o 
  23   3   1      529.49      598.48     17.68 o 
  25   3   1        0.27        0.00      3.22 o 
  27   3   1       11.63       13.91      4.41 o 
 -26   4   1      192.80      222.06      9.59 o 
 -24   4   1      416.09      437.07     13.05 o 
 -22   4   1      210.10      229.40      9.13 o 
 -20   4   1      321.38      359.68     13.10 o 
 -18   4   1      780.82      810.56     20.72 o 
 -16   4   1       63.66       52.44      4.51 o 
 -14   4   1      109.04      110.62      9.42 o 
 -12   4   1      954.06      905.90     13.02 o 
 -10   4   1     2329.16     2374.93     25.38 o 
  -8   4   1      162.73      185.21      3.07 o 
  -6   4   1       35.38       59.17      1.76 o 
  -4   4   1     9581.54     9217.58     84.38 o 
  -2   4   1     4555.11     4245.52     34.95 o 
   0   4   1     2046.07     2075.46     20.72 o 
   2   4   1       12.69       16.74      1.19 o 
   4   4   1      765.83      661.30      7.83 o 
   6   4   1      657.38      489.72      6.20 o 
   8   4   1     3588.36     3546.95     40.58 o 
  10   4   1     1174.40     1082.16     14.71 o 
  12   4   1      222.15      196.03      4.96 o 
  14   4   1      108.34       95.47      4.53 o 
  16   4   1     6094.86     5898.80     72.22 o 
  18   4   1      966.40      966.33     16.13 o 
  20   4   1      351.74      366.50     11.09 o 
  22   4   1      337.30      330.31     10.63 o 
  24   4   1      573.17      637.46     19.20 o 
  26   4   1      877.59      959.72     21.35 o 
 -25   5   1       25.03       22.82      5.04 o 
 -23   5   1       11.08        7.18      4.24 o 
 -21   5   1      330.43      355.31     13.38 o 
 -19   5   1       24.12       20.11      4.09 o 
 -17   5   1      878.14      827.05     17.48 o 
 -15   5   1     1097.24     1030.56     19.76 o 
 -13   5   1        6.96       11.46      3.26 o 
 -11   5   1     1418.99     1453.10     21.59 o 
  -9   5   1       43.57       69.54      3.31 o 
  -7   5   1     4890.73     4973.17     44.91 o 
  -5   5   1       16.72        6.48      1.19 o 
  -3   5   1       39.93       34.75      1.75 o 
  -1   5   1        5.16        5.49      1.26 o 
   1   5   1     1375.69     1327.55     13.98 o 
   3   5   1     4002.44     3876.82     36.40 o 
   5   5   1      904.43      894.65     11.23 o 
   7   5   1      156.80      175.58      3.69 o 
   9   5   1       56.97       43.77      2.90 o 
  11   5   1     5950.33     5798.27     65.21 o 
  13   5   1     1123.75     1119.89     17.52 o 
  15   5   1        2.51        0.29      2.31 o 
  17   5   1     2073.88     2164.63     30.48 o 
  19   5   1     1600.22     1582.43     28.22 o 
  21   5   1      649.28      655.12     16.04 o 
  23   5   1      231.67      257.92     12.47 o 
  25   5   1      333.79      409.72     13.05 o 
 -22   6   1      150.31      135.02      7.99 o 
 -20   6   1     1207.33     1186.67     24.05 o 
 -18   6   1        3.68        7.01      3.88 o 
 -16   6   1       20.17        8.81      3.60 o 
 -14   6   1      344.89      310.89     10.04 o 
 -12   6   1      814.64      773.01     15.97 o 
 -10   6   1      444.92      375.79      8.93 o 
  -8   6   1       70.38       63.78      3.20 o 
  -6   6   1      402.02      365.18      7.64 o 
  -4   6   1     5389.22     5289.87     59.50 o 
  -2   6   1     1577.21     1557.95     15.71 o 
   0   6   1       13.98       27.68      1.92 o 
   2   6   1      530.91      524.11      7.14 o 
   4   6   1      598.72      532.11      8.71 o 
   6   6   1      120.41      125.48      4.06 o 
   8   6   1      283.46      275.69      6.60 o 
  10   6   1        1.13        3.80      2.11 o 
  12   6   1       55.11       43.03      3.54 o 
  14   6   1       22.51       36.11      3.76 o 
  16   6   1      178.62      202.57      7.21 o 
  18   6   1      620.78      623.87     15.21 o 
  20   6   1       95.52       92.96      7.35 o 
  22   6   1       30.69       32.02      9.63 o 
 -19   7   1       65.70       67.10      6.12 o 
 -17   7   1      218.34      222.13      9.23 o 
 -15   7   1       41.72       43.85      4.87 o 
 -13   7   1      301.42      242.63      9.05 o 
 -11   7   1      951.04      918.03     15.99 o 
  -9   7   1      444.63      462.50      9.65 o 
  -7   7   1      206.26      183.89      5.72 o 
  -5   7   1      759.06      780.45     13.95 o 
  -3   7   1      115.61      128.34      9.82 o 
  -1   7   1     3258.52     3171.08     40.91 o 
   1   7   1      412.20      408.87      7.87 o 
   3   7   1       51.84       48.22      3.03 o 
   5   7   1        6.38        1.61      1.86 o 
   7   7   1       34.86       24.54      2.62 o 
   9   7   1     1176.24     1049.78     17.50 o 
  11   7   1        0.05        0.00      2.59 o 
  13   7   1       33.48       30.40      3.86 o 
  15   7   1        1.77        0.00      4.48 o 
  17   7   1       17.50       23.83      4.51 o 
  19   7   1        1.04        3.75      4.82 o 
 -16   8   1       17.67       15.33      5.63 o 
 -14   8   1       27.20       15.68      4.51 o 
 -12   8   1       77.16       79.45      6.12 o 
 -10   8   1      645.97      642.68     13.18 o 
  -8   8   1       25.74       29.85      4.33 o 
  -6   8   1        5.13       13.42      4.88 o 
  -4   8   1      695.66      645.93     25.15 o 
  -2   8   1     1709.11     1674.45     39.07 o 
   0   8   1     1129.89     1107.87     26.49 o 
   2   8   1       59.82       78.03      6.53 o 
   4   8   1      153.03      154.23      7.19 o 
   6   8   1      126.28      151.39      5.66 o 
   8   8   1       27.44       25.51      3.69 o 
  10   8   1      809.26      729.11     14.28 o 
  12   8   1      972.65      970.89     17.36 o 
  14   8   1       53.97       65.06      5.75 o 
  16   8   1        0.12        1.07      4.88 o 
 -11   9   1       83.59       77.07     10.70 o 
  -9   9   1        0.03        5.26      4.36 o 
  -7   9   1        0.02        4.82      4.54 o 
  -5   9   1      519.88      528.97     17.02 o 
  -3   9   1      624.12      625.41     23.01 o 
  -1   9   1      186.56      194.22     10.60 o 
   1   9   1        0.02        8.03      4.54 o 
   3   9   1      695.04      788.66     22.32 o 
   5   9   1       37.38       38.37      6.05 o 
   7   9   1       64.88       73.79      7.57 o 
   9   9   1      192.95      193.67     13.91 o 
  11   9   1       76.78       74.00      7.57 o 
 -28   0   2      769.56      709.24     22.67 o 
 -26   0   2      773.38      875.30     24.18 o 
 -24   0   2     1300.37     1349.58     31.40 o 
 -22   0   2      144.81      139.15     12.84 o 
 -20   0   2      292.14      270.81     17.13 o 
 -18   0   2      113.99      190.86      7.12 o 
 -16   0   2     5630.14     5805.68     99.51 o 
 -14   0   2      106.27      119.58      4.68 o 
 -12   0   2     1210.17     1346.34     39.07 o 
 -10   0   2    12807.71    13434.38    190.88 o 
  -8   0   2    11343.02    10749.85    153.33 o 
  -6   0   2     9316.38    10081.02    144.30 o 
  -4   0   2     7940.80     6835.72    102.80 o 
  -2   0   2     6482.49     5999.47     65.97 o 
   0   0   2    31792.79    29013.92    490.74 o 
   2   0   2    86403.29    66098.74   5316.57 o 
   4   0   2     1700.10     2119.63     37.09 o 
   6   0   2     6791.23     7081.75    118.83 o 
   8   0   2      879.56     1003.93     24.08 o 
  10   0   2     7555.71     8686.70    162.16 o 
  12   0   2      166.37      174.48      6.05 o 
  14   0   2     4930.80     5290.27     91.20 o 
  16   0   2      709.33      629.04     14.74 o 
  18   0   2      118.60      136.01      6.05 o 
  20   0   2     2072.38     2073.92     58.87 o 
  22   0   2      126.52      181.72      7.92 o 
  24   0   2     1527.74     1435.38     42.82 o 
  26   0   2      243.98      274.02     17.13 o 
  28   0   2      161.65      127.61     12.84 o 
 -29   1   2       39.83       32.46      6.12 o 
 -27   1   2      100.97      104.87      8.32 o 
 -25   1   2      120.13      133.30      7.61 o 
 -23   1   2       29.12       10.69      5.80 o 
 -21   1   2     2213.79     2330.40     32.06 o 
 -19   1   2      363.13      383.37      9.42 o 
 -17   1   2      393.14      389.70      7.48 o 
 -15   1   2     3061.40     3134.41     32.46 o 
 -13   1   2     4033.58     4140.41     42.88 o 
 -11   1   2      702.32      874.69     13.16 o 
  -9   1   2     2149.85     1969.52     19.69 o 
  -7   1   2     1406.30     1531.38     23.33 o 
  -5   1   2     2310.02     2472.12     23.13 o 
  -3   1   2    10389.75     9915.75     82.18 o 
  -1   1   2      172.65      312.18      3.30 o 
   1   1   2      446.54      673.27      7.19 o 
   3   1   2     4238.59     4028.74     39.87 o 
   5   1   2     2288.77     2394.06     25.90 o 
   7   1   2     9729.75     9620.26    111.47 o 
   9   1   2     7559.84     7734.40     81.19 o 
  11   1   2       28.94       10.40      1.74 o 
  13   1   2     1522.21     1500.44     18.08 o 
  15   1   2       30.41       20.49      1.67 o 
  17   1   2      578.35      593.79      9.17 o 
  19   1   2     1296.61     1238.80     24.51 o 
  21   1   2      845.38      748.30     15.42 o 
  23   1   2      765.59      651.60     19.54 o 
  25   1   2      105.53      113.11      6.90 o 
  27   1   2      653.95      687.45     16.47 o 
 -28   2   2       40.61       36.86      7.46 o 
 -26   2   2        1.44        0.00      4.09 o 
 -24   2   2      748.85      690.68     16.66 o 
 -22   2   2      829.47      872.15     15.42 o 
 -20   2   2     2244.22     2155.99    100.20 o 
 -18   2   2        2.77        1.62      2.97 o 
 -16   2   2      420.98      499.62      7.77 o 
 -14   2   2      257.38      183.87      3.74 o 
 -12   2   2       31.79       14.27      1.17 o 
 -10   2   2      200.26      238.45      3.66 o 
  -8   2   2     8135.95     8227.56     82.68 o 
  -6   2   2      736.47      608.42      5.94 o 
  -4   2   2    25064.71    24690.68    195.56 o 
  -2   2   2     1763.02     1820.94     15.46 o 
   0   2   2       82.01      132.62      2.30 o 
   2   2   2     2050.74     2222.01     18.86 o 
   4   2   2     2008.46     2400.77     21.29 o 
   6   2   2     7462.69     7852.26     71.32 o 
   8   2   2      231.96      299.10      5.40 o 
  10   2   2     1164.73     1089.79     13.45 o 
  12   2   2      551.25      582.71      8.48 o 
  14   2   2     2726.10     2713.44     34.36 o 
  16   2   2      103.58      119.35      3.76 o 
  18   2   2     1381.00     1346.10     19.92 o 
  20   2   2     1506.36     1524.94     19.90 o 
  22   2   2      296.21      290.05      6.77 o 
  24   2   2      247.54      230.65      8.61 o 
  26   2   2       27.92       27.28      5.14 o 
  28   2   2       28.18       13.91      7.49 o 
 -27   3   2        1.45        1.86      5.64 o 
 -25   3   2        1.67        2.14      7.49 o 
 -23   3   2        1.54        0.00      3.05 o 
 -21   3   2        0.47        0.00      2.31 o 
 -19   3   2       97.56       87.67      4.62 o 
 -17   3   2      295.97      309.71      7.64 o 
 -15   3   2      411.46      444.52      6.94 o 
 -13   3   2        5.31       17.21      2.57 o 
 -11   3   2     1169.34     1319.57     15.02 o 
  -9   3   2      188.63      284.83      4.29 o 
  -7   3   2     3844.92     3890.53     30.62 o 
  -5   3   2      184.78      330.89      4.02 o 
  -3   3   2      412.13      477.97      5.17 o 
  -1   3   2      225.85      316.42      4.10 o 
   1   3   2      978.09      952.49      9.96 o 
   3   3   2    14527.67    14877.82    121.09 o 
   5   3   2     4934.97     4602.48     47.31 o 
   7   3   2     8300.65     8717.14     87.63 o 
   9   3   2       81.27      142.14      2.39 o 
  11   3   2      208.71      236.70      4.32 o 
  13   3   2     1465.02     1477.18     18.21 o 
  15   3   2      167.95      171.77      4.51 o 
  17   3   2       65.93       54.31      3.18 o 
  19   3   2     1810.43     1820.09     25.94 o 
  21   3   2       63.18       77.90      4.53 o 
  23   3   2       14.83       11.84      3.46 o 
  25   3   2       43.86       45.66      4.87 o 
  27   3   2        7.86       14.57      4.88 o 
 -26   4   2        4.25        0.93      5.64 o 
 -24   4   2       14.98       13.69      7.12 o 
 -22   4   2      266.11      280.87      9.76 o 
 -20   4   2       10.52       11.82      3.60 o 
 -18   4   2      446.87      459.74     12.08 o 
 -16   4   2     1020.12     1068.26     20.14 o 
 -14   4   2      101.25       76.53      3.39 o 
 -12   4   2       20.28       14.48      1.91 o 
 -10   4   2       27.72       21.40      3.67 o 
  -8   4   2       25.21       20.88      1.39 o 
  -6   4   2        0.69        1.90      0.92 o 
  -4   4   2        9.51       11.85      1.90 o 
  -2   4   2      149.73      178.77      3.19 o 
   0   4   2       14.71       21.62      1.41 o 
   2   4   2      237.51      291.34      4.31 o 
   4   4   2     1271.87     1335.05     13.89 o 
   6   4   2    20211.94    21940.44    233.23 o 
   8   4   2      303.93      314.59      6.22 o 
  10   4   2        0.09        3.97      2.39 o 
  12   4   2     1797.59     1807.85     22.63 o 
  14   4   2     5114.27     5195.97     64.03 o 
  16   4   2     2461.04     2422.34     32.76 o 
  18   4   2      516.13      518.95     10.64 o 
  20   4   2      852.01      822.24     14.82 o 
  22   4   2      301.44      298.82      9.85 o 
  24   4   2        2.79        2.27      3.46 o 
  26   4   2       22.48       33.18      5.91 o 
 -25   5   2      106.76      103.43      7.24 o 
 -23   5   2      731.01      790.61     18.65 o 
 -21   5   2        0.53        3.42      3.60 o 
 -19   5   2     1849.41     1898.91     58.34 o 
 -17   5   2      137.79      107.08      6.37 o 
 -15   5   2      950.50      960.84     19.51 o 
 -13   5   2      469.11      441.08      9.12 o 
 -11   5   2        0.10        0.98      1.99 o 
  -9   5   2     2105.47     1931.09     18.86 o 
  -7   5   2      329.79      403.57      6.01 o 
  -5   5   2      642.15      547.92      7.45 o 
  -3   5   2     1382.46     1327.99     13.29 o 
  -1   5   2      826.47      929.06     10.60 o 
   1   5   2     3707.93     3783.17     52.66 o 
   3   5   2       29.00       27.18      1.68 o 
   5   5   2      154.98      183.93      4.40 o 
   7   5   2      225.25      255.95      6.08 o 
   9   5   2        9.50       11.68      2.28 o 
  11   5   2      123.05      136.28      5.47 o 
  13   5   2       96.21       73.04      4.71 o 
  15   5   2      145.88      147.95      6.01 o 
  17   5   2       35.97       48.82      4.13 o 
  19   5   2      953.56     1026.05     20.80 o 
  21   5   2      204.53      228.32      9.23 o 
  23   5   2        3.22        1.74      3.60 o 
 -22   6   2       89.47       86.63      7.80 o 
 -20   6   2      815.59      874.22     19.90 o 
 -18   6   2       19.87       15.07      4.24 o 
 -16   6   2      401.69      396.61     11.71 o 
 -14   6   2     4152.00     3840.09     57.88 o 
 -12   6   2       17.90       22.88      3.32 o 
 -10   6   2      182.35      164.40      4.73 o 
  -8   6   2      316.84      290.54      6.65 o 
  -6   6   2     4299.14     4439.65     50.96 o 
  -4   6   2     3195.93     3177.49     31.88 o 
  -2   6   2      257.34      254.15      4.80 o 
   0   6   2      588.99      555.30      7.25 o 
   2   6   2      499.87      471.64      8.27 o 
   4   6   2     4753.35     4715.81     51.73 o 
   6   6   2      504.94      504.06      8.40 o 
   8   6   2       24.10       16.59      2.53 o 
  10   6   2      252.44      260.97      7.56 o 
  12   6   2      506.41      450.28     10.15 o 
  14   6   2     1068.58      909.25     16.06 o 
  16   6   2       73.90       72.66      4.77 o 
  18   6   2        6.94       12.13      3.71 o 
  20   6   2        4.75        9.99      3.71 o 
  22   6   2       32.29       33.34      4.94 o 
 -19   7   2      474.64      469.99     14.11 o 
 -17   7   2       57.01       62.42      6.89 o 
 -15   7   2       63.64       52.17      5.33 o 
 -13   7   2      418.45      362.83     11.52 o 
 -11   7   2     1915.44     1796.81     26.78 o 
  -9   7   2      583.44      623.37     17.06 o 
  -7   7   2      552.35      535.15      9.90 o 
  -5   7   2      214.09      183.19      6.33 o 
  -3   7   2      620.73      629.41     10.37 o 
  -1   7   2    11010.03    10888.63    128.34 o 
   1   7   2     1709.16     1632.74     20.94 o 
   3   7   2     1362.50     1331.43     18.91 o 
   5   7   2      949.71      946.18     13.71 o 
   7   7   2     1862.32     1677.02     21.24 o 
   9   7   2      853.41      741.11     14.03 o 
  11   7   2      114.58      113.80      5.60 o 
  13   7   2      149.78      100.50      5.31 o 
  15   7   2      100.75       78.50      8.50 o 
  17   7   2      259.18      242.28     16.49 o 
  19   7   2      412.49      479.72     13.79 o 
 -16   8   2      297.68      328.38     11.71 o 
 -14   8   2      360.03      341.77     11.71 o 
 -12   8   2      811.47      791.70     18.25 o 
 -10   8   2       66.89       77.65      4.94 o 
  -8   8   2      224.92      270.86     10.66 o 
  -6   8   2     1606.22     1722.89     36.66 o 
  -4   8   2      119.57      111.66      7.92 o 
  -2   8   2      120.94      107.04      7.92 o 
   0   8   2        2.61       11.20      4.88 o 
   2   8   2     1951.24     1919.95     33.86 o 
   4   8   2      219.62      238.04      9.23 o 
   6   8   2      158.01      196.34      6.44 o 
   8   8   2     1323.31     1291.29     21.70 o 
  10   8   2      323.67      267.14      9.59 o 
  12   8   2      915.24      901.52     16.83 o 
  14   8   2      244.61      293.23      9.33 o 
  16   8   2      405.71      392.19     12.33 o 
 -11   9   2      274.64      315.55     24.62 o 
  -9   9   2      111.33      127.38     12.84 o 
  -7   9   2       25.18       52.36      6.40 o 
  -5   9   2       20.49       22.58      5.30 o 
  -3   9   2     1190.44     1279.96     42.28 o 
  -1   9   2       21.03       16.06      5.35 o 
   1   9   2      900.08     1005.40     25.35 o 
   3   9   2       38.23       56.80      6.69 o 
   5   9   2       50.53       64.22      6.81 o 
   7   9   2       58.26       80.09      7.92 o 
   9   9   2       61.18       72.25      7.57 o 
 -29   1   3       41.06       24.58      5.16 o 
 -27   1   3      109.90      101.97      8.76 o 
 -25   1   3       88.37       74.26      6.74 o 
 -23   1   3       28.79       29.27      5.13 o 
 -21   1   3      957.15      948.81     19.76 o 
 -19   1   3      119.78      107.22      4.66 o 
 -17   1   3      210.75      197.73      5.77 o 
 -15   1   3      314.87      344.83      7.62 o 
 -13   1   3     3283.73     3273.51     37.56 o 
 -11   1   3     3879.68     4198.91     43.54 o 
  -9   1   3       10.93       20.58      1.42 o 
  -7   1   3      539.99      538.31      5.76 o 
  -5   1   3     6987.02     6723.64     64.89 o 
  -3   1   3   116324.73    98056.96   1471.14 o 
  -1   1   3    11108.81    11349.54     98.14 o 
   1   1   3     1938.41     1846.35     16.23 o 
   3   1   3     1121.26     1118.80     12.92 o 
   5   1   3    11262.38    11209.66    129.76 o 
   7   1   3     8145.06     8845.83    102.89 o 
   9   1   3     4440.50     5488.21     58.41 o 
  11   1   3     2093.94     2163.97     28.22 o 
  13   1   3     1230.17     1240.04     17.65 o 
  15   1   3      701.04      536.32      8.60 o 
  17   1   3      153.74      157.37     10.67 o 
  19   1   3       54.63       30.29      2.55 o 
  21   1   3        6.35        8.95      2.16 o 
  23   1   3     1814.87     1605.11     21.25 o 
  25   1   3      119.39       95.19      4.94 o 
  27   1   3        3.77        0.00      3.46 o 
 -28   2   3        7.31        7.83      6.96 o 
 -26   2   3       79.93       97.52      7.19 o 
 -24   2   3       25.41       44.57      5.75 o 
 -22   2   3     1709.12     1706.72     30.46 o 
 -20   2   3     2031.81     2083.35     47.89 o 
 -18   2   3      510.40      474.22     10.01 o 
 -16   2   3     6228.03     6156.24    118.66 o 
 -14   2   3     1780.49     1800.92     28.82 o 
 -12   2   3      457.78      429.82     21.30 o 
 -10   2   3        7.10       35.33      2.55 o 
  -8   2   3    13972.85    14299.84    113.66 o 
  -6   2   3        7.35        9.92      0.75 o 
  -4   2   3     1160.76     1230.98     11.62 o 
  -2   2   3     3028.52     3136.02     27.12 o 
   0   2   3    14481.74    14269.35    117.62 o 
   2   2   3      578.42      480.15      5.54 o 
   4   2   3     1101.19     1004.83     11.14 o 
   6   2   3     2805.48     2900.14     27.84 o 
   8   2   3     1523.71     1497.86     17.67 o 
  10   2   3     3063.58     2923.65     32.60 o 
  12   2   3     1805.77     1829.95     21.60 o 
  14   2   3       58.47       91.18      3.39 o 
  16   2   3      424.72      401.70      7.12 o 
  18   2   3      458.67      400.68      7.60 o 
  20   2   3     1136.90     1126.25     15.77 o 
  22   2   3     1004.25     1019.69     16.99 o 
  24   2   3       35.04       34.05      4.33 o 
  26   2   3       20.79       36.05      4.64 o 
  28   2   3      392.75      420.53     15.08 o 
 -27   3   3        0.80        0.00      5.51 o 
 -25   3   3      632.40      626.77     20.80 o 
 -23   3   3      805.08      768.91     22.32 o 
 -21   3   3       29.27       29.25      3.40 o 
 -19   3   3      213.87      250.86      7.43 o 
 -17   3   3      601.81      610.18     11.52 o 
 -15   3   3      495.81      377.80      8.18 o 
 -13   3   3     1713.97     1609.82     19.62 o 
 -11   3   3     1109.28     1130.96     14.37 o 
  -9   3   3      288.37      353.46      4.53 o 
  -7   3   3       40.63      113.18      2.53 o 
  -5   3   3     3813.40     3553.43     29.57 o 
  -3   3   3     4079.13     4240.22     34.92 o 
  -1   3   3     3444.09     3379.57     29.49 o 
   1   3   3     9880.97    10608.72    100.56 o 
   3   3   3     1478.12     1465.11     14.49 o 
   5   3   3      280.10      501.72      7.50 o 
   7   3   3     6077.68     6389.82     89.17 o 
   9   3   3     1395.94     1410.53     17.65 o 
  11   3   3      223.24      217.69      3.81 o 
  13   3   3      224.11      231.24      4.83 o 
  15   3   3      845.54      867.64     12.22 o 
  17   3   3     3308.79     3387.13     43.72 o 
  19   3   3     2012.94     2020.77     28.61 o 
  21   3   3      756.02      782.16     14.28 o 
  23   3   3      177.18      177.87      7.99 o 
  25   3   3      257.21      268.52     12.33 o 
  27   3   3      681.40      786.73     18.33 o 
 -26   4   3      212.49      216.53     13.99 o 
 -24   4   3        7.45        3.43      5.64 o 
 -22   4   3      108.24       96.14      7.77 o 
 -20   4   3      973.86      974.22     20.08 o 
 -18   4   3      645.34      609.15     14.30 o 
 -16   4   3     1409.28     1368.89     20.67 o 
 -14   4   3       59.43       43.43      3.32 o 
 -12   4   3     2033.98     2062.67     24.64 o 
 -10   4   3     5338.39     5041.50     54.33 o 
  -8   4   3      786.33      757.42      8.56 o 
  -6   4   3     1493.29     1642.09     15.55 o 
  -4   4   3       54.53      139.50      2.88 o 
  -2   4   3     2801.24     3059.55     30.58 o 
   0   4   3     3475.20     3117.00     29.69 o 
   2   4   3      784.90      853.27      9.08 o 
   4   4   3    10084.61    10350.00     84.61 o 
   6   4   3     1466.28     1918.76     23.53 o 
   8   4   3     2552.98     2298.25     27.64 o 
  10   4   3     1760.13     1672.07     21.07 o 
  12   4   3      842.44      884.10     12.90 o 
  14   4   3      732.88      815.41     13.90 o 
  16   4   3     6119.45     6043.23     74.18 o 
  18   4   3      884.04      942.76     16.13 o 
  20   4   3     1143.99     1211.21     19.64 o 
  22   4   3      212.10      231.94      8.84 o 
  24   4   3       58.11       57.49      5.56 o 
  26   4   3        5.87        5.63      4.09 o 
 -23   5   3      712.73      732.75     17.92 o 
 -21   5   3      172.47      164.02      8.02 o 
 -19   5   3       29.92       33.60      4.53 o 
 -17   5   3     1414.02     1480.67     26.95 o 
 -15   5   3      715.85      798.00     19.80 o 
 -13   5   3      267.93      305.81      9.42 o 
 -11   5   3     1018.28      985.63     13.56 o 
  -9   5   3      202.97      198.51      4.49 o 
  -7   5   3      455.39      501.81      6.69 o 
  -5   5   3     1139.33     1068.25     11.86 o 
  -3   5   3     2386.16     2388.45     22.51 o 
  -1   5   3      303.70      328.46      5.37 o 
   1   5   3       23.02       42.82      1.95 o 
   3   5   3     4454.54     4215.94     39.69 o 
   5   5   3     1478.74     1373.50     15.91 o 
   7   5   3      541.68      555.31      9.43 o 
   9   5   3      815.41      808.56     12.52 o 
  11   5   3       11.93        5.58      2.24 o 
  13   5   3     1372.41     1377.76     20.99 o 
  15   5   3       55.04       67.58      4.52 o 
  17   5   3     3590.75     3634.60     47.60 o 
  19   5   3      954.66      974.66     17.24 o 
  21   5   3       62.67       61.96     14.86 o 
  23   5   3       76.65       74.88      6.12 o 
 -22   6   3        6.80        7.97      4.53 o 
 -20   6   3      774.43      814.80     22.51 o 
 -18   6   3       26.85       14.68      4.22 o 
 -16   6   3        0.86        0.00      3.46 o 
 -14   6   3       46.99       33.93      4.71 o 
 -12   6   3      471.74      517.11     13.12 o 
 -10   6   3      121.38      123.93      4.39 o 
  -8   6   3      306.25      290.26      6.68 o 
  -6   6   3      172.26      199.00      4.56 o 
  -4   6   3       18.34       16.10      2.13 o 
  -2   6   3      110.29      142.07      3.93 o 
   0   6   3       18.12        7.23      1.67 o 
   2   6   3     1424.98     1320.78     17.34 o 
   4   6   3      530.26      552.70      9.29 o 
   6   6   3       67.86       59.78      3.01 o 
   8   6   3        0.36        0.00      2.03 o 
  10   6   3      583.29      552.42     11.48 o 
  12   6   3      296.08      240.19      7.27 o 
  14   6   3        2.58        4.61      2.78 o 
  16   6   3        0.06        3.66      2.99 o 
  18   6   3      360.47      338.90     11.28 o 
  20   6   3       12.49       11.19      3.88 o 
  22   6   3       91.97      107.73      6.99 o 
 -19   7   3        0.03        0.00      4.59 o 
 -17   7   3      191.88      187.40      9.05 o 
 -15   7   3      100.77       83.63      6.30 o 
 -13   7   3      359.91      326.05     11.09 o 
 -11   7   3        3.02        5.30      3.88 o 
  -9   7   3      229.57      198.87      5.92 o 
  -7   7   3      186.46      184.98      5.90 o 
  -5   7   3      498.26      483.03      8.75 o 
  -3   7   3        2.03        7.05      3.21 o 
  -1   7   3      464.06      505.68      9.12 o 
   1   7   3     2652.80     2685.70     31.80 o 
   3   7   3     1743.29     1680.76     21.49 o 
   5   7   3      166.61      179.63      5.13 o 
   7   7   3        1.37        0.00      2.49 o 
   9   7   3      129.13      116.86      9.63 o 
  11   7   3      406.21      425.03     10.81 o 
  13   7   3      104.88       73.58      4.77 o 
  15   7   3      213.53      222.78      7.86 o 
  17   7   3       45.82       51.14      5.87 o 
  19   7   3       10.31        7.77      4.09 o 
 -16   8   3        0.31        3.79      5.44 o 
 -14   8   3      121.23      141.10      8.88 o 
 -12   8   3      366.33      380.03     12.50 o 
 -10   8   3      119.20      114.63      7.19 o 
  -8   8   3       99.69      104.38      6.45 o 
  -6   8   3      367.77      381.08     23.01 o 
  -4   8   3       80.43       85.11     13.38 o 
  -2   8   3      814.68      777.38     20.72 o 
   0   8   3     2391.98     2313.19     46.91 o 
   2   8   3      178.74      191.02      8.43 o 
   4   8   3       98.75       83.50      5.41 o 
   6   8   3       11.73       10.42      2.53 o 
   8   8   3        9.75        3.91      4.17 o 
  10   8   3       32.75       33.04      5.26 o 
  12   8   3      269.56      229.47      8.00 o 
  14   8   3      140.14      128.62      6.48 o 
  -9   9   3        6.56        4.28      6.42 o 
  -7   9   3       96.42      112.09      8.22 o 
  -5   9   3       92.32      122.72      8.68 o 
  -3   9   3        0.21        1.07      4.11 o 
  -1   9   3      543.71      537.11     21.41 o 
   1   9   3       77.80       94.53     16.59 o 
   3   9   3      110.35      111.82     11.24 o 
   5   9   3       36.85       32.01      9.10 o 
   7   9   3      121.61      126.89      9.08 o 
   9   9   3        1.02        0.00      4.36 o 
 -28   0   4       16.55       15.52      9.10 o 
 -26   0   4       24.61        1.40      4.88 o 
 -24   0   4        8.63        1.07      6.96 o 
 -22   0   4     1663.99     1528.49     34.38 o 
 -20   0   4      190.08      149.74      8.99 o 
 -18   0   4     1677.83     1630.09     34.03 o 
 -16   0   4      719.29      728.68     23.66 o 
 -14   0   4     1165.56     1185.20     35.32 o 
 -12   0   4     2804.28     2751.54     48.71 o 
 -10   0   4    13463.50    12870.66    154.48 o 
  -8   0   4     1915.75     2200.24     45.46 o 
  -6   0   4      162.92      149.63      3.10 o 
  -4   0   4     4146.87     5098.13     56.93 o 
  -2   0   4    28083.26    26339.44    327.14 o 
   0   0   4   130980.80    98693.24   2525.33 o 
   2   0   4     3672.79     4055.03     52.42 o 
   4   0   4     2256.88     2702.14     40.39 o 
   6   0   4    10253.95    11420.56    191.11 o 
   8   0   4      630.96      593.55     13.62 o 
  10   0   4    15107.45    16496.60    274.74 o 
  12   0   4     3232.03     3910.51     68.88 o 
  14   0   4     1403.96     1492.47     29.89 o 
  16   0   4      631.09      544.29     14.38 o 
  18   0   4      735.15      813.18     19.29 o 
  20   0   4     4700.23     4474.18     80.23 o 
  22   0   4      501.95      392.00     12.87 o 
  24   0   4      540.50      525.46     15.50 o 
  26   0   4       24.93       36.06      5.30 o 
  28   0   4      748.09      704.31     29.97 o 
 -27   1   4      145.55      155.33      8.62 o 
 -25   1   4      757.90      743.95     18.31 o 
 -23   1   4      178.92      204.05      9.23 o 
 -21   1   4     1963.67     1730.93     34.34 o 
 -19   1   4      149.12      141.51      7.28 o 
 -17   1   4     3366.28     3464.04     62.35 o 
 -15   1   4     3744.87     3692.35     46.50 o 
 -13   1   4     6566.93     6992.29     83.56 o 
 -11   1   4     1669.88     1803.94     20.31 o 
  -9   1   4     6307.34     6415.65     59.24 o 
  -7   1   4    11735.18    11738.61    104.03 o 
  -5   1   4     1124.85     1065.97     17.99 o 
  -3   1   4    30467.00    29603.36    257.09 o 
  -1   1   4    49067.64    46913.73    408.09 o 
   1   1   4     9184.34     9153.65     76.10 o 
   3   1   4     7994.50     8079.58     83.93 o 
   5   1   4     9852.17     9651.55    112.23 o 
   7   1   4     1552.94     1567.22     20.39 o 
   9   1   4     4255.26     4593.74     49.42 o 
  11   1   4      173.15      126.90      6.42 o 
  13   1   4    10309.32    10588.86    126.57 o 
  15   1   4     1082.34     1071.52     14.62 o 
  17   1   4      154.97      156.94      4.58 o 
  19   1   4       26.05       32.02      2.69 o 
  21   1   4      120.42      142.06      4.84 o 
  23   1   4      151.77      184.60      6.39 o 
  25   1   4      316.61      276.50      8.00 o 
  27   1   4        1.47        0.00      3.09 o 
 -28   2   4      305.83      300.03     15.39 o 
 -26   2   4       67.52       76.33      6.93 o 
 -24   2   4      472.89      448.22     13.74 o 
 -22   2   4       31.40       31.90      4.64 o 
 -20   2   4     6967.44     6976.90     99.21 o 
 -18   2   4      397.99      399.58      9.00 o 
 -16   2   4      220.17      245.70      6.60 o 
 -14   2   4     4300.58     4241.27     52.80 o 
 -12   2   4     3643.38     3716.40     53.74 o 
 -10   2   4     1994.63     2060.17     44.04 o 
  -8   2   4      109.60      105.11      2.39 o 
  -6   2   4        8.98       10.12      0.81 o 
  -4   2   4    14074.17    14771.72    122.10 o 
  -2   2   4      692.30      709.17      7.45 o 
   0   2   4    27285.70    25857.20    213.21 o 
   2   2   4      905.50      783.19      8.97 o 
   4   2   4       98.32      117.24      3.47 o 
   6   2   4     1564.86     1567.40     15.91 o 
   8   2   4     1414.07     1327.87     21.13 o 
  10   2   4      820.34      762.96     10.47 o 
  12   2   4        1.61        0.00      1.09 o 
  14   2   4      276.91      268.94      5.72 o 
  16   2   4      723.90      749.07     11.26 o 
  18   2   4      357.80      324.11      6.84 o 
  20   2   4     2421.99     2395.09     29.18 o 
  22   2   4      104.34      109.86      4.45 o 
  24   2   4       13.80       12.65      2.91 o 
  26   2   4       97.38      114.22      6.80 o 
 -27   3   4      102.15      123.33     20.34 o 
 -25   3   4       44.21       51.47      7.92 o 
 -23   3   4       12.77       14.13      5.64 o 
 -21   3   4      407.38      396.61     22.24 o 
 -19   3   4      217.00      198.70     18.34 o 
 -17   3   4     1988.97     2016.31     28.17 o 
 -15   3   4      596.86      564.01     10.70 o 
 -13   3   4      553.77      529.12     10.06 o 
 -11   3   4      248.93      255.16      5.01 o 
  -9   3   4      832.53      942.93      9.94 o 
  -7   3   4     1346.42     1374.92     12.70 o 
  -5   3   4      283.22      254.47      3.68 o 
  -3   3   4      642.67      584.09      6.77 o 
  -1   3   4     1137.38     1250.88     13.65 o 
   1   3   4     1184.20     1309.72     15.18 o 
   3   3   4     1980.57     1829.52     18.02 o 
   5   3   4     4769.01     4964.89     64.14 o 
   7   3   4     2997.69     3102.91     32.00 o 
   9   3   4     3917.62     4014.12     38.47 o 
  11   3   4      481.56      463.86      6.39 o 
  13   3   4     5048.72     4854.37     53.25 o 
  15   3   4      656.76      653.18     10.10 o 
  17   3   4     3336.49     3306.58     49.18 o 
  19   3   4      577.22      604.78     12.03 o 
  21   3   4      284.00      290.73      8.28 o 
  23   3   4      178.78      185.44      6.81 o 
  25   3   4        3.81        0.25      3.26 o 
 -26   4   4       24.43       15.94      8.03 o 
 -24   4   4       10.81        8.50      5.91 o 
 -22   4   4        1.05        0.00      4.57 o 
 -20   4   4      203.30      210.51      8.65 o 
 -18   4   4       10.41        6.56      3.22 o 
 -16   4   4        1.17        2.34      2.78 o 
 -14   4   4      231.80      207.15      6.33 o 
 -12   4   4        1.34        2.95      2.04 o 
 -10   4   4        0.57        2.99      1.76 o 
  -8   4   4       21.68       48.64      2.03 o 
  -6   4   4      424.38      400.71      5.44 o 
  -4   4   4      145.37      129.36      2.83 o 
  -2   4   4       21.66       14.59      1.32 o 
   0   4   4       77.01      101.25      3.83 o 
   2   4   4     3111.29     3128.27     29.94 o 
   4   4   4     5011.72     4874.69     45.05 o 
   6   4   4     1994.07     2144.55     25.78 o 
   8   4   4     1972.53     2416.41     24.75 o 
  10   4   4      115.99      149.07      3.34 o 
  12   4   4       13.75       18.83      2.51 o 
  14   4   4     5588.99     5459.99     67.35 o 
  16   4   4     5169.55     5227.32     65.21 o 
  18   4   4      919.60      945.37     16.29 o 
  20   4   4       59.14       62.18      4.40 o 
  22   4   4      809.02      842.18     15.75 o 
  24   4   4        0.46        1.47      3.46 o 
 -23   5   4      129.96      136.03     12.89 o 
 -21   5   4       51.79       47.48      6.90 o 
 -19   5   4        5.56        6.42      3.71 o 
 -17   5   4     1282.01     1277.11     24.43 o 
 -15   5   4       61.06       52.04      4.87 o 
 -13   5   4      117.94       92.75      5.95 o 
 -11   5   4       69.61       63.49      3.93 o 
  -9   5   4      327.45      337.31      5.73 o 
  -7   5   4      244.02      264.66      5.02 o 
  -5   5   4      221.71      184.40      4.10 o 
  -3   5   4        4.49        6.41      1.48 o 
  -1   5   4      280.37      251.50      6.32 o 
   1   5   4     1140.49     1152.54     12.92 o 
   3   5   4     2337.95     2730.03     26.80 o 
   5   5   4      391.91      329.51      5.73 o 
   7   5   4        0.38        2.28      1.80 o 
   9   5   4      156.45      178.68      5.87 o 
  11   5   4       71.21       70.39      3.99 o 
  13   5   4      120.55      127.59      5.43 o 
  15   5   4      180.16      200.82      6.78 o 
  17   5   4      388.07      378.00      9.35 o 
  19   5   4      259.70      263.02      8.15 o 
  21   5   4      116.31      108.35      5.60 o 
  23   5   4      255.15      272.50     12.87 o 
 -22   6   4       17.04       39.24     11.02 o 
 -20   6   4       33.93       25.46      6.61 o 
 -18   6   4      103.51       92.19      7.10 o 
 -16   6   4     1486.05     1447.58     27.15 o 
 -14   6   4      389.41      394.98     13.12 o 
 -12   6   4      280.80      227.43      9.05 o 
 -10   6   4      543.02      490.39      9.02 o 
  -8   6   4     1268.72     1279.51     16.66 o 
  -6   6   4      865.44      817.13     10.87 o 
  -4   6   4     2870.41     2807.10     29.13 o 
  -2   6   4      312.14      326.46      6.52 o 
   0   6   4      134.16      164.36      4.35 o 
   2   6   4       14.43       29.96      2.55 o 
   4   6   4      429.64      448.61      8.11 o 
   6   6   4        0.31        1.43      2.26 o 
   8   6   4     1265.26     1166.72     19.68 o 
  10   6   4      317.44      380.58      9.18 o 
  12   6   4      128.54      176.91      6.65 o 
  14   6   4        0.12        0.00      3.57 o 
  16   6   4      207.71      212.28      7.57 o 
  18   6   4       62.29       69.11      4.82 o 
  20   6   4      188.76      243.83     11.71 o 
 -19   7   4       77.52      101.74      7.24 o 
 -17   7   4       37.42       34.54      5.04 o 
 -15   7   4       19.54       21.28      4.71 o 
 -13   7   4       35.14       20.34      4.71 o 
 -11   7   4     2044.51     2061.74     30.64 o 
  -9   7   4      239.25      244.31      6.60 o 
  -7   7   4      406.87      411.94      9.79 o 
  -5   7   4      567.60      596.37     10.26 o 
  -3   7   4     2034.05     2008.76     30.73 o 
  -1   7   4      521.56      495.26      9.17 o 
   1   7   4      322.66      307.12      7.09 o 
   3   7   4      188.59      223.25      5.93 o 
   5   7   4       42.37       20.08      2.53 o 
   7   7   4       89.40       55.39      4.32 o 
   9   7   4      354.33      294.71     12.78 o 
  11   7   4      504.62      580.03     12.40 o 
  13   7   4      240.50      308.21      9.03 o 
  15   7   4      186.45      177.03      7.41 o 
  17   7   4       53.37       43.25      5.49 o 
  19   7   4      348.51      336.10     18.20 o 
 -14   8   4      311.26      331.50     12.29 o 
 -12   8   4      362.58      397.54     19.07 o 
 -10   8   4      128.03      131.94      8.03 o 
  -8   8   4       78.99       81.75      8.22 o 
  -6   8   4       33.49       35.05      5.35 o 
  -4   8   4      303.23      294.12     18.73 o 
  -2   8   4       58.38       59.12      6.69 o 
   0   8   4      114.76      132.15      8.68 o 
   2   8   4        0.70        1.98      3.71 o 
   4   8   4      283.43      294.02      8.69 o 
   6   8   4      651.29      672.38     14.35 o 
   8   8   4      462.44      524.95     13.90 o 
  10   8   4       15.73       26.94      4.75 o 
  12   8   4       47.41       36.20      6.01 o 
  14   8   4        0.03        0.10      4.56 o 
  -9   9   4       11.37       40.67      9.63 o 
  -7   9   4      616.42      609.05     27.83 o 
  -5   9   4      150.67      187.17     10.52 o 
  -3   9   4        7.87       21.06     11.24 o 
  -1   9   4        2.17        0.00      3.72 o 
   1   9   4      228.46      237.56     11.71 o 
   3   9   4       94.66       81.98      7.92 o 
   5   9   4        5.32        3.67      5.14 o 
   7   9   4       89.06       77.72      8.22 o 
 -27   1   5        0.01        0.00      5.24 o 
 -25   1   5      314.93      284.58      9.61 o 
 -23   1   5     1013.37      977.09     24.43 o 
 -21   1   5      611.25      608.76     15.21 o 
 -19   1   5      260.16      249.11      9.01 o 
 -17   1   5      216.21      216.14      7.99 o 
 -15   1   5      166.00      217.85      5.75 o 
 -13   1   5     3948.15     3871.07     48.11 o 
 -11   1   5      163.11      264.38      3.98 o 
  -9   1   5     3018.82     2943.26     28.02 o 
  -7   1   5     3210.11     3635.26     33.16 o 
  -5   1   5        0.77        7.05      1.32 o 
  -3   1   5     8052.66     7674.66     67.37 o 
  -1   1   5     4174.16     4453.31     36.00 o 
   1   1   5      537.85      610.77      6.84 o 
   3   1   5       26.48       19.46      2.29 o 
   5   1   5      563.77      633.22      9.25 o 
   7   1   5      405.19      430.71      7.07 o 
   9   1   5       13.05        8.43      1.28 o 
  11   1   5      207.52      192.63      5.31 o 
  13   1   5      159.44      171.38      5.20 o 
  15   1   5       28.66       23.29      2.16 o 
  17   1   5      362.16      390.56      7.64 o 
  19   1   5      487.67      406.37      8.02 o 
  21   1   5      242.44      206.52      5.92 o 
  23   1   5       19.99       27.22      3.21 o 
  25   1   5      356.00      313.35      8.66 o 
  27   1   5       71.88       80.10      6.18 o 
 -26   2   5       58.03       71.25      6.88 o 
 -24   2   5      935.57      986.36     26.80 o 
 -22   2   5      105.78       87.23      9.21 o 
 -20   2   5      221.54      225.73      9.23 o 
 -18   2   5     2710.31     2710.91     37.75 o 
 -16   2   5     2589.92     2552.36     34.30 o 
 -14   2   5     1114.14     1187.17     17.93 o 
 -12   2   5     1248.69     1179.42     17.31 o 
 -10   2   5      343.40      261.78      4.92 o 
  -8   2   5     9113.83     9213.67     82.50 o 
  -6   2   5       55.22      130.69      2.77 o 
  -4   2   5     2181.70     2087.60     19.03 o 
  -2   2   5     7820.18     7871.36     66.05 o 
   0   2   5      102.28       70.72      1.92 o 
   2   2   5     5224.48     5817.38     56.14 o 
   4   2   5      546.55      446.68      6.51 o 
   6   2   5     6608.37     7029.34     69.33 o 
   8   2   5      791.02      938.50     13.43 o 
  10   2   5      339.56      356.82      6.30 o 
  12   2   5     2030.98     2193.14     25.86 o 
  14   2   5      569.16      559.73      9.23 o 
  16   2   5     1018.22     1004.04     14.20 o 
  18   2   5       11.20        2.77      1.99 o 
  20   2   5       91.26       89.84      4.20 o 
  22   2   5      256.87      287.66      8.12 o 
  24   2   5       79.49       92.74      5.06 o 
  26   2   5      155.56      144.20      7.61 o 
 -25   3   5      170.79      159.76     11.71 o 
 -23   3   5        0.07        0.00      3.46 o 
 -21   3   5      947.04      993.32     20.94 o 
 -19   3   5      109.24      125.47      5.36 o 
 -17   3   5     1142.86     1111.96     23.68 o 
 -15   3   5       92.35      108.77      4.62 o 
 -13   3   5      701.59      679.46     13.63 o 
 -11   3   5     2059.05     2242.36     23.47 o 
  -9   3   5      903.41      841.02      9.35 o 
  -7   3   5     4865.64     5079.09     41.92 o 
  -5   3   5     2778.50     2768.25     25.04 o 
  -3   3   5       11.76        4.87      1.00 o 
  -1   3   5     4518.97     4377.54     39.80 o 
   1   3   5      361.57      325.74      5.07 o 
   3   3   5    15320.59    15702.52    140.19 o 
   5   3   5      127.31      163.32      4.96 o 
   7   3   5     6267.11     6349.76     63.19 o 
   9   3   5     1273.16     1247.99     14.62 o 
  11   3   5     4165.06     4072.38     41.95 o 
  13   3   5     3431.83     3267.21     37.33 o 
  15   3   5     5079.16     4968.72     54.95 o 
  17   3   5      254.94      253.41      7.32 o 
  19   3   5      364.77      376.72      9.22 o 
  21   3   5      196.38      196.63      6.81 o 
  23   3   5       12.95       14.05      3.46 o 
  25   3   5       46.50       46.29     10.70 o 
 -24   4   5      265.26      252.04     14.32 o 
 -22   4   5      301.21      293.66     14.32 o 
 -20   4   5        5.85       12.53      3.97 o 
 -18   4   5     1353.87     1320.94     23.79 o 
 -16   4   5      578.45      585.63     11.87 o 
 -14   4   5      363.21      396.08      9.07 o 
 -12   4   5      380.06      339.40      5.95 o 
 -10   4   5       20.56       12.70      1.40 o 
  -8   4   5     1678.56     1611.81     16.48 o 
  -6   4   5     1423.03     1340.48     13.59 o 
  -4   4   5     2699.50     2794.31     24.41 o 
  -2   4   5     3540.13     3219.81     34.70 o 
   0   4   5      958.61     1030.01     12.36 o 
   2   4   5     1013.50      721.45      8.75 o 
   4   4   5     4421.38     4299.56     40.25 o 
   6   4   5       24.83       29.45      2.32 o 
   8   4   5      562.65      578.14     10.69 o 
  10   4   5      342.57      292.52      7.02 o 
  12   4   5      126.53      124.36      8.03 o 
  14   4   5     1381.17     1367.66     20.80 o 
  16   4   5      754.05      737.70     15.82 o 
  18   4   5     1715.29     1778.96     26.32 o 
  20   4   5      348.54      333.84     10.47 o 
  22   4   5      238.13      230.02      9.05 o 
  24   4   5      615.47      657.54     20.05 o 
 -23   5   5       81.54       86.73      9.75 o 
 -21   5   5       67.17       84.38      8.28 o 
 -19   5   5       68.59       60.59      5.93 o 
 -17   5   5     1637.84     1494.08     27.51 o 
 -15   5   5        1.75        5.25      3.60 o 
 -13   5   5       23.66       34.04      3.45 o 
 -11   5   5     2312.29     2101.79     24.57 o 
  -9   5   5     1187.52     1166.59     13.83 o 
  -7   5   5      943.84      990.03     12.14 o 
  -5   5   5      900.92      916.41     10.40 o 
  -3   5   5      998.89      959.41     10.38 o 
  -1   5   5     1212.92     1198.98     13.47 o 
   1   5   5     2855.69     2850.86     28.21 o 
   3   5   5      106.28      157.87      3.62 o 
   5   5   5      255.50      277.50      4.82 o 
   7   5   5      364.98      341.93      7.62 o 
   9   5   5     3902.26     3832.51     48.75 o 
  11   5   5      516.28      480.51     10.22 o 
  13   5   5       33.43       40.06      3.59 o 
  15   5   5      386.36      403.86      9.74 o 
  17   5   5     1233.94     1175.40     22.85 o 
  19   5   5       53.64       56.15      5.13 o 
  21   5   5      281.34      306.73     10.47 o 
  23   5   5      172.87      208.30     11.35 o 
 -20   6   5       71.03       62.98      9.12 o 
 -18   6   5        0.04        2.09      3.71 o 
 -16   6   5       62.65       42.66      5.49 o 
 -14   6   5     1923.05     1772.86     31.48 o 
 -12   6   5        7.64        5.71      2.78 o 
 -10   6   5       37.78       43.59      3.27 o 
  -8   6   5        1.27        2.71      1.95 o 
  -6   6   5      343.13      338.69      6.45 o 
  -4   6   5     9647.88     9383.96     88.75 o 
  -2   6   5      528.15      534.27     10.15 o 
   0   6   5      711.64      684.73      9.96 o 
   2   6   5      990.84      996.50     14.37 o 
   4   6   5     1418.05     1266.48     17.06 o 
   6   6   5      129.74      104.17      4.86 o 
   8   6   5       10.05       25.26      4.01 o 
  10   6   5       54.58       70.82      5.25 o 
  12   6   5     1725.82     1735.93     35.69 o 
  14   6   5        0.38        0.00      3.05 o 
  16   6   5     1152.47     1195.90     23.68 o 
  18   6   5       76.68       94.89      6.37 o 
  20   6   5       29.78       29.11      4.94 o 
 -17   7   5       16.11       20.91      5.18 o 
 -15   7   5      444.03      399.42     15.18 o 
 -13   7   5      140.66      124.63      7.55 o 
 -11   7   5      287.16      304.76     10.66 o 
  -9   7   5        1.61        0.00      6.05 o 
  -7   7   5       32.96       42.35      6.82 o 
  -5   7   5       84.02       65.35      4.43 o 
  -3   7   5       39.96       36.79      3.88 o 
  -1   7   5     1150.14     1114.73     16.06 o 
   1   7   5        1.92        0.00      2.10 o 
   3   7   5      117.14      106.64      4.44 o 
   5   7   5      161.02      129.26      4.40 o 
   7   7   5        7.20        0.00      2.69 o 
   9   7   5     1219.30     1108.14     22.02 o 
  11   7   5       23.09        5.54      3.52 o 
  13   7   5       75.68       74.78      5.90 o 
  15   7   5        0.18        0.00      4.30 o 
  17   7   5       10.79       12.16      4.64 o 
 -14   8   5        1.12        0.00      5.10 o 
 -12   8   5       82.65       88.42      7.19 o 
 -10   8   5      310.75      321.57     21.41 o 
  -8   8   5       32.41       36.78      7.49 o 
  -6   8   5       76.28      100.63     10.70 o 
  -4   8   5      107.51      143.44      8.99 o 
  -2   8   5        0.40        1.25      4.36 o 
   0   8   5       80.15       89.50      7.71 o 
   2   8   5      159.66      149.12      7.88 o 
   4   8   5      153.41      164.59     10.97 o 
   6   8   5        0.07        2.03      6.08 o 
   8   8   5       99.74       95.55      6.37 o 
  10   8   5       13.02        0.84      3.84 o 
  12   8   5        4.75        0.54      6.94 o 
  14   8   5        9.17       15.78      6.50 o 
  -7   9   5       61.81       87.77     12.84 o 
  -5   9   5      117.49      107.93      8.22 o 
  -3   9   5      369.77      418.42     15.39 o 
  -1   9   5        0.02        9.02      4.68 o 
   1   9   5       56.30       58.52     11.24 o 
   3   9   5        0.82        1.61      4.68 o 
   5   9   5      142.13      132.71     10.17 o 
   7   9   5      154.46      167.91     11.28 o 
 -26   0   6        1.66        0.00      4.88 o 
 -24   0   6     2776.41     2646.32     54.08 o 
 -22   0   6     2470.80     2482.06     50.29 o 
 -20   0   6        1.49        0.54      3.78 o 
 -18   0   6      395.43      355.43     13.23 o 
 -16   0   6      771.12      843.87     21.15 o 
 -14   0   6      953.34      723.52     20.34 o 
 -12   0   6     2522.15     2667.98     34.61 o 
 -10   0   6     3482.72     3093.49     39.71 o 
  -8   0   6     5103.96     4497.03     56.59 o 
  -6   0   6     6525.26     7457.18     90.22 o 
  -4   0   6     1531.28     1602.49     19.89 o 
  -2   0   6     2814.14     3091.58     35.80 o 
   0   0   6     3013.69     2779.07     36.34 o 
   2   0   6      512.50      302.23      5.97 o 
   4   0   6     1767.91     1584.58     25.69 o 
   6   0   6      103.06      212.66      5.49 o 
   8   0   6      322.33      281.51      9.08 o 
  10   0   6     4589.74     4237.33     75.31 o 
  12   0   6     3911.26     3570.75     67.97 o 
  14   0   6      958.65      978.99     22.71 o 
  16   0   6        0.05        0.00      3.75 o 
  18   0   6     1195.64     1182.11     54.05 o 
  20   0   6     8760.05     8307.68    145.04 o 
  22   0   6       24.83        7.49      3.78 o 
  24   0   6        0.14        0.00      3.03 o 
  26   0   6      223.50      240.08      9.05 o 
 -27   1   6        1.12        0.00      3.54 o 
 -25   1   6     1413.33     1490.03     25.13 o 
 -23   1   6       33.03       26.87      4.23 o 
 -21   1   6      627.06      654.54     20.06 o 
 -19   1   6      896.95      925.95     19.54 o 
 -17   1   6     1216.33     1159.68     22.23 o 
 -15   1   6     2667.41     2592.57     62.29 o 
 -13   1   6      369.56      291.79      5.57 o 
 -11   1   6     1029.04      998.76     12.61 o 
  -9   1   6     1549.62     1569.75     15.62 o 
  -7   1   6     1591.31     1586.96     16.22 o 
  -5   1   6      359.81      337.07      4.99 o 
  -3   1   6     1278.69     1115.44     10.34 o 
  -1   1   6     1639.49     1910.05     16.23 o 
   1   1   6       15.69       21.34      1.16 o 
   3   1   6      116.24      129.88      3.19 o 
   5   1   6    11086.64    10837.20    109.74 o 
   7   1   6     4929.10     4351.11     56.57 o 
   9   1   6     1552.44     1589.19     21.40 o 
  11   1   6      139.17      127.33      3.63 o 
  13   1   6      401.83      449.99      7.85 o 
  15   1   6     1971.75     1903.86     23.48 o 
  17   1   6      652.91      674.32     11.06 o 
  19   1   6      143.44      139.93      4.96 o 
  21   1   6        0.09        3.48      2.94 o 
  23   1   6     1092.19     1001.43     17.39 o 
  25   1   6      903.87      981.43     20.37 o 
 -26   2   6       77.46       64.83      6.74 o 
 -24   2   6       45.27       50.86      6.68 o 
 -22   2   6       18.95       23.40      4.35 o 
 -20   2   6      410.34      397.17     12.33 o 
 -18   2   6        5.07        6.65      3.38 o 
 -16   2   6       55.70       58.54      3.80 o 
 -14   2   6      402.06      448.77      9.27 o 
 -12   2   6      646.08      712.49      9.74 o 
 -10   2   6      367.64      309.33      5.74 o 
  -8   2   6     8001.29     7453.59     76.04 o 
  -6   2   6      680.73      872.97      9.65 o 
  -4   2   6     3951.10     3916.06     34.22 o 
  -2   2   6     1105.80     1223.37     12.73 o 
   0   2   6     8581.43     8760.34     78.73 o 
   2   2   6     1956.97     2128.85     22.22 o 
   4   2   6      534.82      663.47      9.20 o 
   6   2   6      115.84      102.21      2.46 o 
   8   2   6     6234.17     6631.37     66.16 o 
  10   2   6       17.27       21.18      1.84 o 
  12   2   6      983.47      921.71     12.93 o 
  14   2   6     1073.35     1098.33     15.15 o 
  16   2   6      172.87      167.94      5.06 o 
  18   2   6      687.97      705.65     12.39 o 
  20   2   6      638.02      632.53     11.16 o 
  22   2   6      467.41      489.25     13.17 o 
  24   2   6      301.09      311.77     10.29 o 
  26   2   6       35.30       42.09      4.94 o 
 -25   3   6        1.79        0.00      5.14 o 
 -23   3   6       47.03       44.92      5.62 o 
 -21   3   6       53.94       58.41      8.47 o 
 -19   3   6       59.52       73.15      4.50 o 
 -17   3   6      403.66      392.12     17.82 o 
 -15   3   6        8.29        8.04      2.21 o 
 -13   3   6      758.31      814.90     10.95 o 
 -11   3   6       37.02       42.57      2.37 o 
  -9   3   6        4.65        0.00      1.43 o 
  -7   3   6      457.72      506.60      6.90 o 
  -5   3   6     7610.76     7684.33     68.44 o 
  -3   3   6       74.78      113.33      2.93 o 
  -1   3   6      730.35      799.49      9.08 o 
   1   3   6       17.42       22.72      1.71 o 
   3   3   6    15967.98    16918.23    150.99 o 
   5   3   6     2412.63     2164.76     26.09 o 
   7   3   6       64.18       77.44      3.41 o 
   9   3   6      537.66      554.48      7.87 o 
  11   3   6      951.61     1075.77     17.31 o 
  13   3   6     3421.11     3536.98     40.20 o 
  15   3   6     2242.04     2278.37     27.76 o 
  17   3   6      346.12      330.32     10.08 o 
  19   3   6      994.81      967.06     19.94 o 
  21   3   6       60.29       57.86      5.13 o 
  23   3   6       41.21       37.79      4.51 o 
  25   3   6        4.91        0.44      3.26 o 
 -24   4   6       59.33       69.88     12.84 o 
 -22   4   6       44.86       40.57      7.92 o 
 -20   4   6       87.63       74.57      7.23 o 
 -18   4   6      201.73      189.04      6.88 o 
 -16   4   6      456.96      416.73      9.87 o 
 -14   4   6      103.33      114.53      5.16 o 
 -12   4   6       64.65       65.87      2.98 o 
 -10   4   6       34.68       42.50      2.77 o 
  -8   4   6      139.10      151.74      3.60 o 
  -6   4   6      243.23      217.24      4.12 o 
  -4   4   6       12.26       11.66      1.85 o 
  -2   4   6       57.36       48.53      2.17 o 
   0   4   6       20.79       18.18      2.81 o 
   2   4   6     1700.45     1599.57     16.79 o 
   4   4   6     1081.40     1059.03     11.70 o 
   6   4   6     3339.41     3464.85     37.93 o 
   8   4   6      171.20      154.35      4.78 o 
  10   4   6      879.14      858.30     14.03 o 
  12   4   6      216.53      200.68      7.26 o 
  14   4   6      142.48      123.19      6.57 o 
  16   4   6     3272.34     3225.63     50.67 o 
  18   4   6      385.57      395.98     11.71 o 
  20   4   6        0.73        0.71      3.09 o 
  22   4   6       27.29       31.06      4.71 o 
  24   4   6       78.27      103.91      6.74 o 
 -23   5   6       52.19       39.92      7.92 o 
 -21   5   6       31.45       31.09      4.63 o 
 -19   5   6      571.91      580.51     15.10 o 
 -17   5   6      191.61      157.85      7.88 o 
 -15   5   6     1591.18     1530.22     27.95 o 
 -13   5   6      251.62      276.79      5.72 o 
 -11   5   6       52.59       55.23      3.05 o 
  -9   5   6     1152.35     1124.13     15.26 o 
  -7   5   6      239.77      269.74      5.55 o 
  -5   5   6     1168.81     1200.07     13.08 o 
  -3   5   6      424.12      375.40      5.70 o 
  -1   5   6      702.15      865.48     12.23 o 
   1   5   6      585.77      646.57     10.05 o 
   3   5   6      181.63      139.91      3.73 o 
   5   5   6     1329.76     1314.72     19.11 o 
   7   5   6      155.49      153.14      5.85 o 
   9   5   6      120.28      102.95      6.61 o 
  11   5   6      418.15      387.52     10.91 o 
  13   5   6     1530.60     1553.37     27.80 o 
  15   5   6        5.27        6.78      3.71 o 
  17   5   6       23.52       19.21      4.09 o 
  19   5   6      453.53      483.77     13.35 o 
  21   5   6        2.44        6.37      3.88 o 
 -20   6   6      300.90      328.32     11.95 o 
 -18   6   6      428.17      423.92     13.38 o 
 -16   6   6        7.91        8.08      4.17 o 
 -14   6   6     1808.52     1671.60     34.99 o 
 -12   6   6      270.62      276.49      9.42 o 
 -10   6   6      806.56      797.57     15.51 o 
  -8   6   6      105.38      100.77      4.47 o 
  -6   6   6     1910.14     1944.94     21.85 o 
  -4   6   6     1989.12     2004.52     22.36 o 
  -2   6   6     3664.06     3658.15     40.70 o 
   0   6   6      702.83      687.46     11.33 o 
   2   6   6     1349.53     1281.74     17.52 o 
   4   6   6      656.93      635.14     10.46 o 
   6   6   6       32.89       47.14      3.94 o 
   8   6   6      324.31      282.19      9.39 o 
  10   6   6      473.23      458.58     12.56 o 
  12   6   6       44.35       59.05      5.27 o 
  14   6   6      863.09      849.13     18.74 o 
  16   6   6       16.35       13.71      4.75 o 
  18   6   6       39.98       38.28      4.94 o 
  20   6   6        0.44        0.00      3.60 o 
 -17   7   6       11.12       10.16      4.41 o 
 -15   7   6      301.63      304.36     14.47 o 
 -13   7   6      196.53      236.24     15.82 o 
 -11   7   6      325.76      313.99     11.09 o 
  -9   7   6      126.26      119.62     10.66 o 
  -7   7   6        0.56        0.00      3.38 o 
  -5   7   6      624.01      622.09     14.81 o 
  -3   7   6      112.19      112.34      5.43 o 
  -1   7   6     2651.95     2497.99     32.98 o 
   1   7   6      760.08      737.49     13.30 o 
   3   7   6      280.07      247.54      6.52 o 
   5   7   6      236.91      208.77      7.64 o 
   7   7   6      388.18      350.44     11.25 o 
   9   7   6      552.59      444.83     12.89 o 
  11   7   6      337.67      250.13      9.85 o 
  13   7   6       34.86       20.73      6.21 o 
  15   7   6       75.59       67.23      6.37 o 
  17   7   6       25.02       20.34      4.87 o 
 -12   8   6       23.03       21.56      5.77 o 
 -10   8   6       28.81       34.99      6.81 o 
  -8   8   6      477.03      497.88     24.62 o 
  -6   8   6      698.23      735.35     31.04 o 
  -4   8   6       16.68       14.37      4.68 o 
  -2   8   6        1.49        2.14      3.83 o 
   0   8   6     1120.45     1078.40     26.80 o 
   2   8   6      747.59      782.50     24.62 o 
   4   8   6       58.13       58.75      5.38 o 
   6   8   6       47.57       61.92      7.35 o 
   8   8   6       48.33       75.14      6.02 o 
  10   8   6      142.61      135.18      7.99 o 
  12   8   6      392.80      388.36     12.86 o 
  -3   9   6      389.93      439.66     16.15 o 
  -1   9   6      427.36      492.76     18.20 o 
   1   9   6      149.28      193.75     11.57 o 
   3   9   6        5.96        7.28      5.34 o 
 -25   1   7      297.25      299.36     10.01 o 
 -23   1   7      986.88      972.13     20.00 o 
 -21   1   7      533.76      564.02     12.92 o 
 -19   1   7        1.63        1.20      2.51 o 
 -17   1   7       36.19       49.18      3.86 o 
 -15   1   7       13.22       11.84      3.26 o 
 -13   1   7        8.00       11.88      1.61 o 
 -11   1   7     2319.28     2576.64     28.58 o 
  -9   1   7     1527.29     1515.50     16.21 o 
  -7   1   7      321.70      238.58      4.39 o 
  -5   1   7      957.17      990.61     10.37 o 
  -3   1   7     4015.42     3993.36     37.35 o 
  -1   1   7       35.67       81.07      3.33 o 
   1   1   7     1656.63     1799.01     17.67 o 
   3   1   7       84.94       86.54      4.12 o 
   5   1   7     1031.09     1007.41     12.94 o 
   7   1   7     1666.64     1824.81     23.32 o 
   9   1   7      175.22      196.76      3.79 o 
  11   1   7      274.82      287.98      6.52 o 
  13   1   7       89.96       94.48      3.94 o 
  15   1   7      752.90      763.14     13.26 o 
  17   1   7       70.75       64.56      3.80 o 
  19   1   7      164.14      137.71     12.20 o 
  21   1   7     1614.09     1544.62     27.80 o 
  23   1   7       99.38      111.60      6.37 o 
  25   1   7       82.27       92.74      7.57 o 
 -26   2   7        5.95        3.62      4.24 o 
 -24   2   7       66.49       43.65      5.49 o 
 -22   2   7      156.10      146.61     13.37 o 
 -20   2   7       48.06       47.23      4.99 o 
 -18   2   7      162.43      167.70      7.99 o 
 -16   2   7      785.33      831.17     14.36 o 
 -14   2   7       40.69       29.29      2.48 o 
 -12   2   7     3903.00     4092.34     43.76 o 
 -10   2   7     1434.34     1310.08     18.43 o 
  -8   2   7        2.73        0.00      1.48 o 
  -6   2   7     2912.86     3188.46     28.74 o 
  -4   2   7     9407.69    10017.62    108.48 o 
  -2   2   7     3407.32     3459.55     30.74 o 
   0   2   7       26.97       11.04      1.16 o 
   2   2   7       49.75      119.64      3.03 o 
   4   2   7     1728.90     1998.08     23.03 o 
   6   2   7     6501.03     6322.37     66.08 o 
   8   2   7       33.77       22.78      1.38 o 
  10   2   7     1119.17     1181.29     14.17 o 
  12   2   7      595.31      555.78     10.92 o 
  14   2   7      502.15      459.43      9.87 o 
  16   2   7      329.80      305.49      8.00 o 
  18   2   7      261.15      292.97      8.00 o 
  20   2   7      866.80      846.51     15.46 o 
  22   2   7        1.13        3.57      3.09 o 
  24   2   7       73.99       86.19      7.95 o 
 -25   3   7      289.43      333.31     27.83 o 
 -23   3   7      500.52      489.64     14.52 o 
 -21   3   7       55.46       41.93      5.33 o 
 -19   3   7        0.10        1.20      3.26 o 
 -17   3   7     2696.53     2616.70     48.87 o 
 -15   3   7     1133.38     1086.68     21.58 o 
 -13   3   7       11.18       11.32      2.06 o 
 -11   3   7       38.09       50.29      3.03 o 
  -9   3   7     1001.42      960.02     13.29 o 
  -7   3   7     4933.36     4918.54     45.21 o 
  -5   3   7       51.41       89.88      2.83 o 
  -3   3   7     6109.16     6016.99     52.00 o 
  -1   3   7     2441.56     2365.15     22.17 o 
   1   3   7     3694.18     3367.57     34.42 o 
   3   3   7     4692.04     4774.93     44.67 o 
   5   3   7       75.40       29.60      2.05 o 
   7   3   7      301.90      279.80      5.65 o 
   9   3   7       87.69       57.22      2.75 o 
  11   3   7     1754.87     1726.09     39.55 o 
  13   3   7      317.52      346.09      8.36 o 
  15   3   7      255.30      290.52      9.63 o 
  17   3   7     3159.13     3082.44     54.30 o 
  19   3   7      232.04      224.07     10.01 o 
  21   3   7      501.69      555.53     14.59 o 
  23   3   7      114.20       98.21      9.02 o 
 -24   4   7      174.75      157.29     11.71 o 
 -22   4   7      200.05      212.62     21.94 o 
 -20   4   7      120.35      121.72      9.84 o 
 -18   4   7       21.22       16.02      3.14 o 
 -16   4   7       13.47       12.02      2.86 o 
 -14   4   7      410.37      415.98      8.46 o 
 -12   4   7     1770.00     1702.57     20.95 o 
 -10   4   7      799.29      713.85     11.06 o 
  -8   4   7     1016.12      953.61     12.11 o 
  -6   4   7      396.47      371.94      6.18 o 
  -4   4   7      243.33      251.47      4.89 o 
  -2   4   7     2708.36     2734.53     25.59 o 
   0   4   7      129.74      106.39      3.39 o 
   2   4   7      878.10      882.18     11.47 o 
   4   4   7       49.44       56.62      2.81 o 
   6   4   7      142.19      194.42      5.74 o 
   8   4   7     2881.96     2789.05     33.97 o 
  10   4   7     1454.96     1350.86     31.29 o 
  12   4   7      212.02      230.03      8.43 o 
  14   4   7        1.02        2.14      3.09 o 
  16   4   7     2464.81     2449.21     40.57 o 
  18   4   7      418.15      406.65     12.11 o 
  20   4   7      190.03      201.44     12.92 o 
  22   4   7       78.98       89.74      6.52 o 
 -21   5   7        2.31        0.00      4.88 o 
 -19   5   7      804.24      844.83     19.35 o 
 -17   5   7     1033.53     1025.88     21.67 o 
 -15   5   7        0.26        8.46      3.88 o 
 -13   5   7      287.25      284.07      6.32 o 
 -11   5   7      386.94      398.20      7.82 o 
  -9   5   7      276.39      273.73      6.68 o 
  -7   5   7      100.28       92.97      3.69 o 
  -5   5   7     1770.93     1743.32     19.76 o 
  -3   5   7       33.33       24.07      2.14 o 
  -1   5   7       22.27       31.27      2.71 o 
   1   5   7       98.14      100.44      3.87 o 
   3   5   7     2147.80     2125.23     23.53 o 
   5   5   7     2389.17     2177.98     28.96 o 
   7   5   7        0.26        0.68      2.32 o 
   9   5   7        3.69        6.45      4.28 o 
  11   5   7       26.39       36.64      4.51 o 
  13   5   7     2217.07     2204.73     37.48 o 
  15   5   7       26.65       22.30      4.33 o 
  17   5   7       52.10       76.10      5.95 o 
  19   5   7        7.97       11.56      3.88 o 
  21   5   7      156.19      158.65      8.39 o 
 -20   6   7      617.28      656.21     17.48 o 
 -18   6   7       16.67       12.44      4.53 o 
 -16   6   7        0.11        0.56      4.93 o 
 -14   6   7      661.89      647.64     16.42 o 
 -12   6   7      112.32      131.50      7.42 o 
 -10   6   7      522.89      551.20     14.62 o 
  -8   6   7      264.46      265.79      8.23 o 
  -6   6   7      194.73      217.95      5.53 o 
  -4   6   7     1590.01     1599.14     18.85 o 
  -2   6   7     1784.06     1735.73     21.89 o 
   0   6   7     3355.69     3509.23     44.10 o 
   2   6   7       32.35       26.79      2.76 o 
   4   6   7      299.39      274.25      6.37 o 
   6   6   7       34.90       18.90      3.40 o 
   8   6   7      401.78      369.53     11.32 o 
  10   6   7      886.23      903.18     19.56 o 
  12   6   7      505.99      515.60     14.00 o 
  14   6   7      199.39      198.72      9.42 o 
  16   6   7     1005.52      957.50     21.21 o 
  18   6   7        0.36        0.36      3.71 o 
 -15   7   7      236.26      243.69     14.80 o 
 -13   7   7       47.73       33.12      5.33 o 
 -11   7   7      190.74      182.01      9.05 o 
  -9   7   7       73.46       69.13      6.18 o 
  -7   7   7      398.73      368.96     11.90 o 
  -5   7   7       53.44       62.80      9.00 o 
  -3   7   7      396.70      411.06     11.40 o 
  -1   7   7      117.81      128.24      6.25 o 
   1   7   7       42.28       37.27      3.74 o 
   3   7   7      772.52      740.32     16.22 o 
   5   7   7      223.52      240.32      8.35 o 
   7   7   7       28.75       29.04      6.53 o 
   9   7   7       54.59       54.49      5.62 o 
  11   7   7       64.65       60.93      5.90 o 
  13   7   7       66.75       49.58      9.92 o 
  15   7   7      102.41      136.88      8.22 o 
 -10   8   7        0.28        0.00      4.88 o 
  -8   8   7      275.25      308.83     14.74 o 
  -6   8   7      107.23      114.53     13.91 o 
  -4   8   7       55.64       66.50      6.96 o 
  -2   8   7       28.92       44.88      6.32 o 
   0   8   7      147.43      142.75      9.49 o 
   2   8   7       67.04       78.58      6.12 o 
   4   8   7       44.46       28.28      8.98 o 
   6   8   7       49.17       36.16      5.16 o 
   8   8   7       61.71       67.16      7.50 o 
  10   8   7       67.86       62.81      7.24 o 
 -26   0   8      192.48      152.36     10.96 o 
 -24   0   8     1437.10     1408.96     34.79 o 
 -22   0   8      232.51      243.71     19.80 o 
 -20   0   8     1107.28     1082.44     27.22 o 
 -18   0   8       13.08       21.98      8.56 o 
 -16   0   8     3136.92     2940.45     55.87 o 
 -14   0   8      448.78      406.76     10.36 o 
 -12   0   8     6393.75     6431.07     93.71 o 
 -10   0   8      468.12      321.55      7.26 o 
  -8   0   8      860.19      935.18     14.80 o 
  -6   0   8     2293.15     1995.72     26.71 o 
  -4   0   8     5415.45     5361.59     69.47 o 
  -2   0   8     4924.65     5006.08    117.39 o 
   0   0   8     2557.75     2816.81     40.32 o 
   2   0   8      559.93      540.33     11.46 o 
   4   0   8     2415.02     2260.41     37.79 o 
   6   0   8     3304.75     3618.58     55.76 o 
   8   0   8       40.09       29.82      2.84 o 
  10   0   8      506.82      447.13     10.21 o 
  12   0   8     1446.12     1566.32     32.92 o 
  14   0   8     1862.99     1839.81     38.22 o 
  16   0   8        2.68        2.50      3.34 o 
  18   0   8      730.60      640.23     18.53 o 
  20   0   8      696.11      724.29     46.56 o 
  22   0   8      457.57      412.69     15.14 o 
  24   0   8      327.13      306.43     12.87 o 
 -25   1   8       64.20       57.56      5.47 o 
 -23   1   8       53.74       59.10      5.20 o 
 -21   1   8     2093.75     1961.65     30.05 o 
 -19   1   8      805.07      819.63     15.75 o 
 -17   1   8      402.39      419.29     10.38 o 
 -15   1   8     1298.13     1235.33     19.44 o 
 -13   1   8      758.22      744.07      9.86 o 
 -11   1   8     1066.92      999.84     12.21 o 
  -9   1   8     1016.99     1056.04     12.13 o 
  -7   1   8     2733.07     2969.84     28.05 o 
  -5   1   8      982.45      998.08      9.99 o 
  -3   1   8      153.09      211.56      4.25 o 
  -1   1   8    17488.59    16897.61    131.16 o 
   1   1   8     3319.11     3445.62     30.58 o 
   3   1   8     4175.95     4246.20     45.59 o 
   5   1   8        2.34        0.23      1.10 o 
   7   1   8        5.58        4.50      1.44 o 
   9   1   8     2872.06     2877.79     35.50 o 
  11   1   8      279.74      266.97      8.22 o 
  13   1   8     1962.97     1938.22     33.36 o 
  15   1   8       83.97       91.00      5.56 o 
  17   1   8       72.81       78.54      5.33 o 
  19   1   8      698.93      702.41     16.27 o 
  21   1   8      368.45      387.70     11.74 o 
  23   1   8       16.03       25.79      4.56 o 
  25   1   8       29.47       27.71      5.64 o 
 -24   2   8      135.34      132.69      7.25 o 
 -22   2   8       49.65       55.14      5.75 o 
 -20   2   8      380.38      413.71     16.52 o 
 -18   2   8        0.48        0.00      2.84 o 
 -16   2   8       98.80       79.38      6.27 o 
 -14   2   8     2754.67     2716.35     30.56 o 
 -12   2   8      503.81      518.75      8.63 o 
 -10   2   8     2171.54     2394.27     30.76 o 
  -8   2   8     1457.94     1384.65     17.28 o 
  -6   2   8      133.44      127.90      3.81 o 
  -4   2   8     9286.89     9443.11     91.78 o 
  -2   2   8       50.95       67.55      3.66 o 
   0   2   8     3711.27     3796.12     32.76 o 
   2   2   8      676.14      752.68      9.87 o 
   4   2   8     1835.92     1851.05     21.93 o 
   6   2   8     1317.85     1218.40     15.59 o 
   8   2   8      303.93      309.75      6.10 o 
  10   2   8     2252.56     2419.82     33.30 o 
  12   2   8     3812.06     3923.58     51.10 o 
  14   2   8       27.85       32.88      3.45 o 
  16   2   8     2274.35     2331.54     33.45 o 
  18   2   8      169.99      199.67      7.05 o 
  20   2   8      152.25      129.03      7.19 o 
  22   2   8       38.74       51.78      5.56 o 
  24   2   8        8.56        3.57      3.71 o 
 -23   3   8        3.42        0.00      3.88 o 
 -21   3   8      682.70      664.26     17.28 o 
 -19   3   8       88.23       82.34      6.37 o 
 -17   3   8     1716.15     1621.45     29.84 o 
 -15   3   8        0.01        0.00      2.07 o 
 -13   3   8       54.84       50.94      3.03 o 
 -11   3   8       31.81       30.12      2.68 o 
  -9   3   8       26.10       18.99      2.46 o 
  -7   3   8      645.79      703.61     10.20 o 
  -5   3   8     1021.34     1003.79     11.80 o 
  -3   3   8      188.91      188.78      4.07 o 
  -1   3   8       69.65       88.74      4.70 o 
   1   3   8      385.75      422.95      6.86 o 
   3   3   8       33.47       14.05      1.54 o 
   5   3   8     3835.10     3908.92     42.80 o 
   7   3   8      327.59      365.02      6.87 o 
   9   3   8       22.56       32.56      3.71 o 
  11   3   8       77.18       64.47      3.80 o 
  13   3   8     1286.02     1286.33     21.32 o 
  15   3   8     1022.25     1030.59     20.78 o 
  17   3   8       97.34      101.50      6.37 o 
  19   3   8       40.19       37.99      5.67 o 
  21   3   8      189.35      206.00      8.84 o 
  23   3   8      200.66      242.41      9.85 o 
 -22   4   8       16.51       12.91     10.17 o 
 -20   4   8      418.02      380.42     16.26 o 
 -18   4   8      526.43      512.25     14.56 o 
 -16   4   8       59.21       53.43      4.34 o 
 -14   4   8      285.18      254.19      6.38 o 
 -12   4   8       62.95       61.04      3.38 o 
 -10   4   8       93.88       88.96      4.13 o 
  -8   4   8      146.43      124.15      4.61 o 
  -6   4   8       82.82       73.54      2.98 o 
  -4   4   8       44.30       62.84      2.55 o 
  -2   4   8      129.26      110.52      3.38 o 
   0   4   8      239.35      241.89      5.66 o 
   2   4   8     1081.41     1041.80     14.28 o 
   4   4   8     1708.63     1548.13     19.48 o 
   6   4   8       28.12       32.14      2.75 o 
   8   4   8      352.21      342.83      8.23 o 
  10   4   8        7.26        6.78      3.09 o 
  12   4   8      951.12      890.43     18.93 o 
  14   4   8       18.53       12.84      4.04 o 
  16   4   8      717.60      701.96     16.62 o 
  18   4   8      320.65      309.85     10.70 o 
  20   4   8       47.27       55.54      5.75 o 
  22   4   8       51.75       43.73      5.08 o 
 -21   5   8      144.51      151.40     12.31 o 
 -19   5   8       68.88       67.09     11.27 o 
 -17   5   8      688.11      718.90     17.48 o 
 -15   5   8      426.34      425.88     10.75 o 
 -13   5   8        8.14       15.36      3.45 o 
 -11   5   8      752.40      704.61     12.61 o 
  -9   5   8      519.32      490.11      9.32 o 
  -7   5   8     1645.38     1587.21     20.81 o 
  -5   5   8      907.67      906.03     12.38 o 
  -3   5   8      713.69      732.97     10.59 o 
  -1   5   8      173.81      158.23      5.02 o 
   1   5   8        0.16        0.00      1.96 o 
   3   5   8      702.71      637.11      9.49 o 
   5   5   8      128.36      158.83      6.10 o 
   7   5   8      740.47      653.75     14.98 o 
   9   5   8      206.53      202.05      8.22 o 
  11   5   8     1264.61     1328.60     25.32 o 
  13   5   8      479.89      458.65     13.17 o 
  15   5   8      159.39      157.38      8.03 o 
  17   5   8       83.28       80.27      6.12 o 
  19   5   8      115.42      119.61      7.36 o 
 -18   6   8      283.12      293.16     11.34 o 
 -16   6   8      151.41      174.67      8.76 o 
 -14   6   8      424.99      383.02     12.52 o 
 -12   6   8       25.98       20.04      4.64 o 
 -10   6   8      449.18      485.97     13.79 o 
  -8   6   8      426.22      431.59     10.81 o 
  -6   6   8      687.70      654.34     13.46 o 
  -4   6   8      230.74      207.36      5.57 o 
  -2   6   8       55.28       44.46      3.22 o 
   0   6   8       47.38       59.25      4.15 o 
   2   6   8        8.29        7.97      2.25 o 
   4   6   8      524.41      550.59     12.58 o 
   6   6   8      229.54      308.10     10.38 o 
   8   6   8      560.65      523.93     14.00 o 
  10   6   8        4.72        1.90      3.60 o 
  12   6   8       79.61       85.65      6.37 o 
  14   6   8     1478.56     1552.11     29.63 o 
  16   6   8        0.72        1.14      3.46 o 
 -15   7   8      219.73      216.38     11.39 o 
 -13   7   8       69.34      105.71      7.51 o 
 -11   7   8      454.28      452.87     13.97 o 
  -9   7   8       79.44       91.54      6.74 o 
  -7   7   8      577.93      602.38     36.39 o 
  -5   7   8       93.93       91.53      9.44 o 
  -3   7   8       54.27       50.13      4.83 o 
  -1   7   8      251.68      242.87      9.23 o 
   1   7   8      467.98      527.78     19.31 o 
   3   7   8       34.65       27.17      4.22 o 
   5   7   8        0.00        0.00      2.91 o 
   7   7   8       21.53       14.31      4.70 o 
   9   7   8     1003.74     1046.50     22.62 o 
  11   7   8      168.31      234.01      9.85 o 
  13   7   8      434.50      421.52     16.10 o 
  -8   8   8       24.34       26.11     13.38 o 
  -6   8   8      544.33      592.99     28.90 o 
  -4   8   8       51.16       35.32     11.77 o 
  -2   8   8      121.32      118.85      8.71 o 
   0   8   8        1.46        0.00      4.68 o 
   2   8   8        1.71        3.96      3.52 o 
   4   8   8      612.99      640.56     16.54 o 
   6   8   8      366.51      374.80     12.79 o 
   8   8   8      200.18      244.89     15.84 o 
 -25   1   9      689.35      736.64     26.11 o 
 -23   1   9        0.54        0.95      3.32 o 
 -21   1   9      603.35      595.63     13.76 o 
 -19   1   9      123.95      124.52      8.03 o 
 -17   1   9      197.63      197.51      7.21 o 
 -15   1   9      220.51      243.57      6.55 o 
 -13   1   9      123.70      106.95      4.79 o 
 -11   1   9      733.94      659.87      9.45 o 
  -9   1   9        9.22       18.95      1.75 o 
  -7   1   9      794.79      845.10     10.12 o 
  -5   1   9      335.23      351.63      4.97 o 
  -3   1   9      328.37      225.74      4.20 o 
  -1   1   9     1388.65     1364.23     18.70 o 
   1   1   9      947.15      893.35     10.67 o 
   3   1   9        4.62        3.03      1.31 o 
   5   1   9       89.87      123.74      3.91 o 
   7   1   9     1740.09     1481.25     18.61 o 
   9   1   9       55.44       32.71      3.46 o 
  11   1   9      186.84      203.88     10.46 o 
  13   1   9      204.16      193.44      7.81 o 
  15   1   9      731.77      705.37     16.27 o 
  17   1   9      307.14      301.42     10.29 o 
  19   1   9      160.28      160.80      9.64 o 
  21   1   9      118.83      141.01      7.61 o 
  23   1   9      275.59      272.98     12.87 o 
 -24   2   9      232.13      230.89     11.53 o 
 -22   2   9       15.45       24.52      4.23 o 
 -20   2   9      436.58      437.39     11.35 o 
 -18   2   9     1380.11     1360.07     22.57 o 
 -16   2   9      492.04      482.21     10.44 o 
 -14   2   9      363.31      343.87      7.79 o 
 -12   2   9      158.39      177.23      5.43 o 
 -10   2   9      603.28      610.58     11.36 o 
  -8   2   9      249.85      220.08      4.83 o 
  -6   2   9      741.31      657.69      9.02 o 
  -4   2   9      228.74      246.94      4.30 o 
  -2   2   9      233.39      252.58      4.12 o 
   0   2   9      215.46      244.93      4.87 o 
   2   2   9     3015.19     3039.24     31.75 o 
   4   2   9     2411.53     2263.06     29.08 o 
   6   2   9      323.54      331.09      6.53 o 
   8   2   9        0.02        1.24      1.96 o 
  10   2   9       12.48       12.89      2.78 o 
  12   2   9     5424.56     5279.08     67.56 o 
  14   2   9       63.15       75.30      4.53 o 
  16   2   9       44.80       45.39      4.13 o 
  18   2   9      159.56      152.32      6.54 o 
  20   2   9      599.15      566.32     15.21 o 
  22   2   9      194.87      222.79      9.46 o 
 -23   3   9      456.49      457.21     14.98 o 
 -21   3   9      265.22      297.82     11.52 o 
 -19   3   9       12.41       18.09      6.28 o 
 -17   3   9      302.51      300.78     10.70 o 
 -15   3   9       11.48       20.32      2.29 o 
 -13   3   9      238.89      235.94      8.22 o 
 -11   3   9     2017.84     2010.67     30.24 o 
  -9   3   9       72.63       69.32      3.80 o 
  -7   3   9        0.05        3.03      1.62 o 
  -5   3   9       63.22       81.73      3.38 o 
  -3   3   9     5873.29     5709.72     55.50 o 
  -1   3   9       22.47       28.03      2.21 o 
   1   3   9      350.98      372.82      7.13 o 
   3   3   9     1038.74     1031.87     12.91 o 
   5   3   9     2319.12     2414.07     28.28 o 
   7   3   9      636.28      609.39     11.72 o 
   9   3   9     1176.33     1139.39     18.55 o 
  11   3   9      745.08      763.81     14.30 o 
  13   3   9       40.05       39.55      3.69 o 
  15   3   9     1476.17     1429.88     26.97 o 
  17   3   9     1269.30     1239.27     24.67 o 
  19   3   9       39.08       51.58      5.50 o 
  21   3   9       47.72       45.68      5.13 o 
 -22   4   9        5.01        9.10      6.05 o 
 -20   4   9       62.89       43.67      5.95 o 
 -18   4   9     1717.03     1729.02     47.01 o 
 -16   4   9      597.12      652.86     12.71 o 
 -14   4   9      127.52      147.72      5.39 o 
 -12   4   9        0.72        4.19      2.41 o 
 -10   4   9       54.61       71.05      3.97 o 
  -8   4   9     5836.17     5899.63     63.17 o 
  -6   4   9        0.58        2.95      1.82 o 
  -4   4   9     2345.85     2376.38     25.75 o 
  -2   4   9        1.55        4.21      1.72 o 
   0   4   9     1604.57     1564.37     19.88 o 
   2   4   9     3648.93     3408.75     38.47 o 
   4   4   9      944.29      996.40     14.23 o 
   6   4   9      147.00      189.31      7.68 o 
   8   4   9      691.24      712.76     13.44 o 
  10   4   9     2087.68     1988.11     34.17 o 
  12   4   9      322.86      324.62     10.47 o 
  14   4   9      610.62      645.15     16.04 o 
  16   4   9       32.75       42.61      5.00 o 
  18   4   9       24.45       22.14      4.51 o 
  20   4   9      198.30      212.59      9.67 o 
 -19   5   9        2.04        0.00      5.35 o 
 -17   5   9      832.79      831.16     19.01 o 
 -15   5   9        0.09        0.08      3.40 o 
 -13   5   9     1026.70     1050.24     18.85 o 
 -11   5   9      777.96      744.33     15.11 o 
  -9   5   9      322.86      348.01      9.76 o 
  -7   5   9     1083.07     1117.49     16.39 o 
  -5   5   9     6828.55     6778.15     66.12 o 
  -3   5   9      352.54      332.66      6.91 o 
  -1   5   9     1873.09     1803.13     22.74 o 
   1   5   9      242.76      236.23      6.11 o 
   3   5   9      817.59      731.37     10.48 o 
   5   5   9      248.04      233.26      7.69 o 
   7   5   9      564.91      577.43     14.38 o 
   9   5   9     1174.46     1170.69     24.29 o 
  11   5   9       87.27      111.86      8.96 o 
  13   5   9      257.43      249.52      9.63 o 
  15   5   9       41.68       45.14      5.33 o 
  17   5   9      788.32      826.97     20.29 o 
  19   5   9      190.35      214.99      9.85 o 
 -16   6   9      166.63      180.05      9.29 o 
 -14   6   9      391.60      376.68     12.70 o 
 -12   6   9      129.71      131.48      7.81 o 
 -10   6   9       70.81       74.19      5.27 o 
  -8   6   9      151.66      160.04      7.02 o 
  -6   6   9      207.38      218.35      7.95 o 
  -4   6   9      658.57      633.90     11.71 o 
  -2   6   9       13.46        6.75      2.86 o 
   0   6   9      723.94      695.83     13.31 o 
   2   6   9        0.23        1.32      2.01 o 
   4   6   9      139.59      135.68      6.31 o 
   6   6   9      714.07      624.62     15.62 o 
   8   6   9      572.00      444.07     13.14 o 
  10   6   9        7.97        6.91      4.01 o 
  12   6   9      161.33      161.86      8.17 o 
  14   6   9      477.21      495.75     14.38 o 
  16   6   9      107.63      122.05      7.81 o 
 -13   7   9        3.98       11.67      4.24 o 
 -11   7   9      146.43      143.29      9.87 o 
  -9   7   9        8.57        7.04      5.95 o 
  -7   7   9       42.46       42.18      7.46 o 
  -5   7   9       35.60       40.67     11.77 o 
  -3   7   9      135.55      146.03      7.74 o 
  -1   7   9       89.47       99.09      6.46 o 
   1   7   9        3.85        4.50      3.57 o 
   3   7   9       27.00       24.82      4.44 o 
   5   7   9        6.32        7.34      3.84 o 
   7   7   9       28.72       25.46      4.83 o 
   9   7   9      885.96      811.66     22.53 o 
  11   7   9      117.95      120.31     11.71 o 
  -6   8   9        5.06        0.00      9.63 o 
  -4   8   9       99.86      109.18     16.06 o 
  -2   8   9       30.24       18.20     11.77 o 
   0   8   9        3.15        0.00      7.49 o 
   2   8   9        1.25        0.00      3.84 o 
   4   8   9       19.96       29.30      5.16 o 
 -24   0  10       91.56       58.87      7.92 o 
 -22   0  10      337.70      388.65     15.84 o 
 -20   0  10      979.83     1020.90     26.80 o 
 -18   0  10       24.65       23.68      4.88 o 
 -16   0  10     1234.46     1125.10     21.67 o 
 -14   0  10       35.81       21.30      3.88 o 
 -12   0  10     5407.07     5393.29     81.00 o 
 -10   0  10      139.09      120.43      6.12 o 
  -8   0  10      903.48      943.76     21.78 o 
  -6   0  10      156.96      210.39      8.94 o 
  -4   0  10      269.48      270.47      6.63 o 
  -2   0  10     2065.03     2139.13     27.08 o 
   0   0  10      488.82      469.25     11.46 o 
   2   0  10      751.61      540.62     12.58 o 
   4   0  10      131.15      125.46     14.99 o 
   6   0  10     1231.25     1295.16     41.74 o 
   8   0  10     2851.77     2672.55     52.21 o 
  10   0  10     1851.60     1763.85     37.46 o 
  12   0  10     3247.05     3090.18     60.17 o 
  14   0  10      113.58      109.72      7.57 o 
  16   0  10       68.50       67.09     11.77 o 
  18   0  10     4338.55     4369.28     90.98 o 
  20   0  10     2031.06     2213.02     47.68 o 
  22   0  10        7.26       27.15      6.42 o 
 -23   1  10        2.56        1.14      3.25 o 
 -21   1  10        1.01        2.98      4.63 o 
 -19   1  10       29.12       33.67      4.28 o 
 -17   1  10      827.60      860.27     13.99 o 
 -15   1  10     1759.29     1861.11     23.85 o 
 -13   1  10        0.21        0.92      2.14 o 
 -11   1  10       34.45       31.10      2.67 o 
  -9   1  10     1578.43     1534.29     17.60 o 
  -7   1  10     2622.18     2734.48     30.51 o 
  -5   1  10     1131.12     1132.93     11.59 o 
  -3   1  10       55.95       42.27      2.08 o 
  -1   1  10     2291.07     2490.37     28.49 o 
   1   1  10        4.59       15.93      1.93 o 
   3   1  10     2922.25     2803.32     32.20 o 
   5   1  10     3425.66     3276.71     36.96 o 
   7   1  10      604.08      553.71     11.22 o 
   9   1  10      165.25      156.97      6.01 o 
  11   1  10      480.69      425.71     10.29 o 
  13   1  10     2186.16     2181.97     37.07 o 
  15   1  10      439.12      490.60     13.17 o 
  17   1  10      593.12      580.91     15.03 o 
  19   1  10      488.17      527.47     16.20 o 
  21   1  10      589.61      680.47     17.34 o 
 -22   2  10      170.72      178.58      8.00 o 
 -20   2  10      451.63      423.74     11.46 o 
 -18   2  10       68.59       70.38      5.06 o 
 -16   2  10      229.28      224.29      5.53 o 
 -14   2  10      935.19      993.31     14.30 o 
 -12   2  10      774.89      830.47     11.41 o 
 -10   2  10     2104.38     2046.51     24.75 o 
  -8   2  10      255.76      233.59      5.41 o 
  -6   2  10        7.62        6.28      1.50 o 
  -4   2  10      678.50      771.37     10.65 o 
  -2   2  10      827.26      783.54     10.57 o 
   0   2  10     2693.94     2659.36     27.89 o 
   2   2  10      159.68      160.93      4.79 o 
   4   2  10     1025.90     1043.04     14.62 o 
   6   2  10      728.75      686.60     12.94 o 
   8   2  10     2233.05     2299.53     32.63 o 
  10   2  10     1019.59      974.47     17.09 o 
  12   2  10      575.53      646.26     13.33 o 
  14   2  10      976.76      988.21     17.91 o 
  16   2  10     1534.01     1535.92     36.13 o 
  18   2  10       36.82       49.14      5.33 o 
  20   2  10      361.94      317.69     11.52 o 
  22   2  10       55.98       77.80      7.49 o 
 -21   3  10        1.95        1.69      4.94 o 
 -19   3  10       10.58        7.17      3.88 o 
 -17   3  10        3.95        0.00      2.59 o 
 -15   3  10        3.71        0.71      3.09 o 
 -13   3  10       45.64       54.00      6.26 o 
 -11   3  10      402.76      366.65      8.22 o 
  -9   3  10     1411.60     1380.54     18.62 o 
  -7   3  10       44.71       52.35      3.67 o 
  -5   3  10     1961.04     1848.08     20.87 o 
  -3   3  10      198.47      175.07      4.66 o 
  -1   3  10        2.69        4.08      1.73 o 
   1   3  10     1808.75     1729.88     21.63 o 
   3   3  10      937.45      983.95     14.19 o 
   5   3  10     2248.72     2204.73     28.84 o 
   7   3  10       67.56       61.05      3.99 o 
   9   3  10       12.78        9.82      2.78 o 
  11   3  10      255.76      271.26      8.00 o 
  13   3  10      769.10      833.74     18.70 o 
  15   3  10       88.94       89.61      6.37 o 
  17   3  10       80.90       73.30      6.18 o 
  19   3  10       38.67       38.48      5.13 o 
  21   3  10       37.06       54.77      5.75 o 
 -20   4  10       85.69       91.71      7.36 o 
 -18   4  10      710.83      702.31     20.47 o 
 -16   4  10      215.42      201.10      9.46 o 
 -14   4  10       70.63       63.21      4.82 o 
 -12   4  10      300.41      291.28     10.04 o 
 -10   4  10      771.43      712.51     14.58 o 
  -8   4  10     2467.34     2533.97     30.47 o 
  -6   4  10      225.92      217.58      6.45 o 
  -4   4  10        2.66        0.19      1.82 o 
  -2   4  10      144.14      142.08      4.53 o 
   0   4  10      534.13      539.24      9.66 o 
   2   4  10       51.23       44.45      2.68 o 
   4   4  10     1561.51     1482.11     21.07 o 
   6   4  10       54.93       62.46      6.18 o 
   8   4  10      394.29      390.08     11.49 o 
  10   4  10      121.52      122.02      6.99 o 
  12   4  10        7.82       11.61      4.58 o 
  14   4  10      213.39      176.72      8.43 o 
  16   4  10      101.94      102.56      7.02 o 
  18   4  10       36.31       37.70      5.13 o 
 -17   5  10        8.13       11.77      5.30 o 
 -15   5  10      438.47      467.64     12.82 o 
 -13   5  10       91.38       89.13      5.89 o 
 -11   5  10        6.52        5.00      3.26 o 
  -9   5  10       77.61       67.69      5.16 o 
  -7   5  10      172.62      157.86      7.26 o 
  -5   5  10     2050.91     2014.15     32.08 o 
  -3   5  10      301.84      324.70      7.05 o 
  -1   5  10      220.04      229.02      6.23 o 
   1   5  10      543.65      530.26      9.93 o 
   3   5  10        1.55        8.14      4.33 o 
   5   5  10      713.01      649.05     15.80 o 
   7   5  10       22.94       26.83      4.24 o 
   9   5  10      196.44      193.07      8.61 o 
  11   5  10      110.61       88.27      6.12 o 
  13   5  10       59.04       57.71      5.49 o 
  15   5  10      405.37      380.10     12.73 o 
  17   5  10        0.06        1.18      3.88 o 
 -14   6  10        8.38       11.26      4.51 o 
 -12   6  10        9.71        8.00      4.35 o 
 -10   6  10        8.67       16.31      4.17 o 
  -8   6  10      734.92      739.33     15.64 o 
  -6   6  10        3.02        1.74      2.86 o 
  -4   6  10       55.49       54.88      4.81 o 
  -2   6  10      990.35      959.69     20.26 o 
   0   6  10      933.69      920.68     17.68 o 
   2   6  10      457.72      418.86      9.28 o 
   4   6  10       69.31       54.55      5.18 o 
   6   6  10        0.72        0.00      3.05 o 
   8   6  10       99.52       65.58      5.99 o 
  10   6  10      161.80      178.33      8.80 o 
  12   6  10      104.67      117.70      7.42 o 
  14   6  10        0.94        0.00      3.60 o 
  -9   7  10        0.03        0.21      5.34 o 
  -7   7  10      617.55      650.81     21.95 o 
  -5   7  10      205.60      260.31     16.59 o 
  -3   7  10      347.68      365.72     15.84 o 
  -1   7  10        4.43        0.21      3.57 o 
   1   7  10      174.03      172.23     10.83 o 
   3   7  10       56.24       60.24      5.81 o 
   5   7  10      211.98      216.35      9.73 o 
   7   7  10       82.75       69.04      6.37 o 
   9   7  10      467.65      454.75     20.90 o 
 -21   1  11        0.35        0.62      3.14 o 
 -19   1  11       96.86       97.80      6.49 o 
 -17   1  11        2.84        0.00      2.27 o 
 -15   1  11      424.91      389.19     10.13 o 
 -13   1  11       72.97       68.35      4.53 o 
 -11   1  11       91.61       88.99      3.99 o 
  -9   1  11      210.37      215.49      5.27 o 
  -7   1  11       29.47       42.82      2.98 o 
  -5   1  11      127.18      128.34      3.99 o 
  -3   1  11        0.26        1.88      1.43 o 
  -1   1  11     1031.69     1048.84     15.61 o 
   1   1  11      128.09      132.43      4.84 o 
   3   1  11      852.97      894.44     13.24 o 
   5   1  11       14.57        5.46      2.24 o 
   7   1  11      146.28      144.89      5.97 o 
   9   1  11       93.38       97.75      6.13 o 
  11   1  11      554.96      558.68     12.40 o 
  13   1  11        0.11        0.00      2.69 o 
  15   1  11        2.03        0.00      2.47 o 
  17   1  11      171.06      190.52      8.34 o 
  19   1  11        5.52        5.63      3.32 o 
  21   1  11      520.58      540.61     14.54 o 
 -20   2  11       13.91       17.19      4.02 o 
 -18   2  11      147.37      129.74      6.42 o 
 -16   2  11        5.31        5.26      2.78 o 
 -14   2  11       99.29      100.36      5.43 o 
 -12   2  11     1880.62     1971.48     29.01 o 
 -10   2  11      239.51      262.76      6.51 o 
  -8   2  11        0.53        0.00      2.01 o 
  -6   2  11       46.05       49.90      5.22 o 
  -4   2  11     4202.00     4152.51     45.77 o 
  -2   2  11     1141.60     1151.28     14.48 o 
   0   2  11        1.95        1.46      1.91 o 
   2   2  11     1023.16     1047.28     14.93 o 
   4   2  11       81.82       74.65      4.68 o 
   6   2  11     1433.64     1352.53     21.52 o 
   8   2  11      206.49      209.85      6.93 o 
  10   2  11      168.37      177.96      6.67 o 
  12   2  11      672.21      701.77     16.53 o 
  14   2  11        8.39        8.83      3.21 o 
  16   2  11      784.03      783.55     22.25 o 
  18   2  11      604.48      616.70     16.45 o 
  20   2  11      100.36      109.35      7.78 o 
 -19   3  11      185.67      182.68      8.12 o 
 -17   3  11      853.67      847.63     17.46 o 
 -15   3  11      161.30      173.12      7.05 o 
 -13   3  11        0.02        0.00      2.34 o 
 -11   3  11      753.83      666.10     14.83 o 
  -9   3  11      737.97      796.55     15.37 o 
  -7   3  11     1007.42      959.55     14.64 o 
  -5   3  11      185.61      209.86      5.34 o 
  -3   3  11      100.63       96.28      4.19 o 
  -1   3  11      642.12      641.09      9.74 o 
   1   3  11     2172.19     2107.46     25.84 o 
   3   3  11     1806.15     1766.76     24.34 o 
   5   3  11       11.73       18.74      3.09 o 
   7   3  11       13.92       18.58      5.83 o 
   9   3  11     1954.17     1942.98     29.14 o 
  11   3  11      568.62      553.86     12.26 o 
  13   3  11      340.88      347.36     11.49 o 
  15   3  11      139.09      120.85      7.36 o 
  17   3  11        7.45        1.47      3.46 o 
  19   3  11      285.03      295.23     11.31 o 
 -18   4  11      627.36      632.69     17.50 o 
 -16   4  11       87.89      101.37      7.19 o 
 -14   4  11      489.09      511.37     12.36 o 
 -12   4  11      587.97      626.56     14.03 o 
 -10   4  11        0.06        3.93      3.26 o 
  -8   4  11       97.82       84.97      5.57 o 
  -6   4  11       28.69       49.67      4.19 o 
  -4   4  11     1698.80     1711.38     20.36 o 
  -2   4  11      128.82      156.35      4.89 o 
   0   4  11       50.27       44.18      3.30 o 
   2   4  11        0.79        4.17      1.83 o 
   4   4  11      508.38      504.84     11.19 o 
   6   4  11       94.89      114.84      5.47 o 
   8   4  11      821.31      772.48     17.63 o 
  10   4  11      137.34      137.56      9.20 o 
  12   4  11        3.77        3.40      3.26 o 
  14   4  11      124.37      109.61      7.14 o 
  16   4  11      894.59      853.32     20.11 o 
 -15   5  11        3.34        0.50      3.40 o 
 -13   5  11      592.33      596.35     14.52 o 
 -11   5  11      181.57      202.16      8.40 o 
  -9   5  11      168.77      182.51      7.72 o 
  -7   5  11      194.04      212.14      8.12 o 
  -5   5  11      489.28      441.35     11.46 o 
  -3   5  11      231.32      206.05      6.61 o 
  -1   5  11       64.35       66.50      4.63 o 
   1   5  11      594.46      672.28     10.52 o 
   3   5  11      306.00      348.91     11.28 o 
   5   5  11      634.81      594.61     15.18 o 
   7   5  11       78.71       76.11      6.30 o 
   9   5  11      129.73      124.62      7.19 o 
  11   5  11      241.62      266.25     10.25 o 
  13   5  11      353.01      341.43     11.88 o 
  15   5  11       27.45       29.34      5.18 o 
 -12   6  11       44.05       48.71      6.37 o 
 -10   6  11      355.92      356.36     10.83 o 
  -8   6  11        3.88        3.98      3.60 o 
  -6   6  11       50.19       42.02      4.92 o 
  -4   6  11      239.13      230.88     12.80 o 
  -2   6  11       44.30       48.13      7.71 o 
   0   6  11      287.84      291.35     13.32 o 
   2   6  11        5.82        4.68      6.21 o 
   4   6  11      260.22      231.28      9.45 o 
   6   6  11      786.48      793.96     18.90 o 
   8   6  11        0.49        0.29      3.85 o 
  10   6  11      433.54      385.22     12.70 o 
  -5   7  11       40.00       35.84      7.71 o 
  -3   7  11      201.67      195.15     14.45 o 
  -1   7  11       69.77       59.46      8.48 o 
   1   7  11      181.47      201.67      9.23 o 
   3   7  11       98.57       88.11      7.14 o 
   5   7  11       55.55       74.06      6.57 o 
 -20   0  12       33.53       31.40      9.10 o 
 -18   0  12       53.95       61.52      7.46 o 
 -16   0  12      456.67      429.22     16.15 o 
 -14   0  12     2538.12     2519.24     50.88 o 
 -12   0  12      468.70      469.76     15.68 o 
 -10   0  12       13.46       19.73      6.96 o 
  -8   0  12     1606.52     1603.36     38.51 o 
  -6   0  12      674.25      647.76     24.62 o 
  -4   0  12     5600.37     5574.31    138.71 o 
  -2   0  12     1076.28      984.66     30.51 o 
   0   0  12      106.71       97.03      5.95 o 
   2   0  12      950.75      970.16     23.30 o 
   4   0  12     2464.78     2252.31     64.76 o 
   6   0  12      146.37      142.36     12.84 o 
   8   0  12     1979.75     1936.31     59.94 o 
  10   0  12      503.47      469.90     23.55 o 
  12   0  12     4226.10     4147.72    112.39 o 
  14   0  12        3.96        6.42      6.42 o 
  16   0  12        0.10        0.00      5.35 o 
  18   0  12       15.22       22.48      7.49 o 
 -19   1  12      541.59      572.25     14.99 o 
 -17   1  12        5.16       12.03      4.86 o 
 -15   1  12       22.76       21.44      3.99 o 
 -13   1  12        0.59        2.33      2.78 o 
 -11   1  12      751.28      793.50     18.22 o 
  -9   1  12      231.34      259.55      7.10 o 
  -7   1  12       98.34      101.33      4.55 o 
  -5   1  12       68.55       64.39      4.47 o 
  -3   1  12      366.81      383.09      8.06 o 
  -1   1  12     3964.24     3895.42     43.94 o 
   1   1  12     1875.13     1873.08     26.61 o 
   3   1  12       20.31       15.96      3.26 o 
   5   1  12      354.03      362.49      9.20 o 
   7   1  12        8.32        4.89      2.78 o 
   9   1  12     2212.52     2179.42     32.50 o 
  11   1  12      172.73      182.07      7.08 o 
  13   1  12        0.11        0.00      2.68 o 
  15   1  12        3.44        8.03      3.21 o 
  17   1  12      183.64      176.19      7.62 o 
  19   1  12      260.43      277.45      9.63 o 
 -20   2  12        0.95        3.29      3.45 o 
 -18   2  12       39.44       53.70      5.06 o 
 -16   2  12      319.48      327.45      9.85 o 
 -14   2  12      274.66      279.73     10.66 o 
 -12   2  12       94.91       95.50      6.57 o 
 -10   2  12       91.85       98.81     10.67 o 
  -8   2  12      118.47      129.98      7.98 o 
  -6   2  12      246.85      280.31      7.06 o 
  -4   2  12       72.71       85.07      4.06 o 
  -2   2  12      192.18      198.67      5.71 o 
   0   2  12      207.47      173.87      5.49 o 
   2   2  12       54.99       50.63      3.58 o 
   4   2  12       87.01       94.52      4.94 o 
   6   2  12      571.46      556.42     12.24 o 
   8   2  12      291.97      280.40      8.54 o 
  10   2  12       10.45        5.63      2.78 o 
  12   2  12      435.81      462.92     11.33 o 
  14   2  12      680.86      695.83     14.94 o 
  16   2  12      271.46      277.84     10.66 o 
  18   2  12      110.27      110.60      7.36 o 
 -17   3  12      307.85      312.21     13.45 o 
 -15   3  12        1.62        0.00      3.46 o 
 -13   3  12        9.65       17.75      4.94 o 
 -11   3  12      274.64      263.66      8.96 o 
  -9   3  12      946.59      909.05     17.49 o 
  -7   3  12     1423.85     1488.75     24.04 o 
  -5   3  12      866.10      895.74     14.23 o 
  -3   3  12        5.84        5.77      2.06 o 
  -1   3  12        6.05       10.40      2.69 o 
   1   3  12      115.00      137.10      4.97 o 
   3   3  12      963.62      887.92     16.27 o 
   5   3  12       62.68       54.38      4.08 o 
   7   3  12       14.39       17.28      3.05 o 
   9   3  12        0.06        0.00      2.36 o 
  11   3  12       80.89       76.14      5.20 o 
  13   3  12      377.18      349.30     12.28 o 
  15   3  12      131.03      138.11      7.81 o 
  17   3  12       13.62       16.06      4.33 o 
 -16   4  12      228.99      238.18     10.91 o 
 -14   4  12        0.79        0.00      3.71 o 
 -12   4  12       19.26       11.34      3.82 o 
 -10   4  12     1105.65     1100.63     20.32 o 
  -8   4  12     1127.45     1176.97     21.24 o 
  -6   4  12     1604.15     1583.63     25.40 o 
  -4   4  12      186.05      173.11      6.66 o 
  -2   4  12      126.33      141.44      5.27 o 
   0   4  12        2.00        3.27      2.29 o 
   2   4  12      619.16      577.87     11.54 o 
   4   4  12      238.58      237.30      7.69 o 
   6   4  12      492.69      486.59     13.57 o 
   8   4  12       34.11       31.23      4.41 o 
  10   4  12       91.04       91.31      6.25 o 
  12   4  12       42.66       38.88      5.13 o 
  14   4  12        9.36       12.45      4.09 o 
 -13   5  12        3.97        6.17      3.94 o 
 -11   5  12      933.90      888.62     18.18 o 
  -9   5  12       12.14        0.50      3.65 o 
  -7   5  12       90.68       79.43      5.85 o 
  -5   5  12       18.45       12.77      5.10 o 
  -3   5  12      121.21      116.38      7.24 o 
  -1   5  12      427.54      430.11     10.06 o 
   1   5  12       10.48        4.91      2.20 o 
   3   5  12      499.37      433.89     19.52 o 
   5   5  12      518.48      543.67     14.73 o 
   7   5  12      367.80      360.75     12.12 o 
   9   5  12       46.02       39.78      5.49 o 
  11   5  12       86.66      113.44      7.36 o 
  -8   6  12      997.25     1009.44     19.80 o 
  -6   6  12       34.97       37.15      4.98 o 
  -4   6  12        0.08        1.51      6.96 o 
  -2   6  12       47.94       35.56      7.46 o 
   0   6  12      308.42      303.55     10.86 o 
   2   6  12       45.48       53.88      8.16 o 
   4   6  12      321.73      358.00     12.26 o 
   6   6  12       83.33       99.59      7.19 o 
   8   6  12      127.80      145.42      8.34 o 
 -17   1  13       19.32       13.26      4.51 o 
 -15   1  13      176.95      177.48      9.23 o 
 -13   1  13      160.30      144.75      7.99 o 
 -11   1  13       51.94       46.33      5.48 o 
  -9   1  13        0.53        0.00      3.75 o 
  -7   1  13       64.90       58.43      5.33 o 
  -5   1  13       14.36        7.92      2.57 o 
  -3   1  13       86.47       78.80      3.99 o 
  -1   1  13      190.77      170.94      5.51 o 
   1   1  13       78.29       76.91      4.36 o 
   3   1  13      265.33      262.42      9.42 o 
   5   1  13      192.61      174.89      7.99 o 
   7   1  13       24.62       13.17      3.88 o 
   9   1  13     1179.90     1162.68     20.72 o 
  11   1  13     1024.63     1023.50     23.64 o 
  13   1  13       43.68       46.32      4.66 o 
  15   1  13      480.15      488.57     16.07 o 
  17   1  13      223.13      254.56     10.20 o 
 -16   2  13       63.06       67.30      6.80 o 
 -14   2  13      163.40      182.10      9.42 o 
 -12   2  13      265.54      287.79     11.28 o 
 -10   2  13      485.50      487.62     14.13 o 
  -8   2  13        2.24        0.00      2.91 o 
  -6   2  13       22.73       28.06      4.71 o 
  -4   2  13      343.58      321.06      8.62 o 
  -2   2  13        0.18        1.89      3.29 o 
   0   2  13       36.10       37.38      4.17 o 
   2   2  13      662.48      645.60     30.31 o 
   4   2  13      420.03      375.58      9.85 o 
   6   2  13      332.67      340.35      9.61 o 
   8   2  13      238.65      209.88      7.81 o 
  10   2  13      198.10      188.37      7.59 o 
  12   2  13      801.68      822.92     16.83 o 
  14   2  13        4.10        1.64      3.41 o 
  16   2  13      247.03      251.94     16.75 o 
 -15   3  13       22.39       15.79      4.87 o 
 -13   3  13      536.94      530.61     17.84 o 
 -11   3  13        2.44        0.00      3.88 o 
  -9   3  13      181.69      208.68      8.54 o 
  -7   3  13      110.54      112.60      6.27 o 
  -5   3  13     1323.86     1355.01     23.33 o 
  -3   3  13      523.43      520.41     10.05 o 
  -1   3  13        0.63        4.10      2.41 o 
   1   3  13       19.38       16.29      4.47 o 
   3   3  13      564.63      551.31     12.40 o 
   5   3  13      650.45      631.38     13.48 o 
   7   3  13      133.60      137.51      6.39 o 
   9   3  13        4.39        2.47      2.78 o 
  11   3  13        8.10        4.00      3.38 o 
  13   3  13      469.54      515.80     16.93 o 
 -14   4  13       17.05        5.87      4.24 o 
 -12   4  13      541.71      533.26     23.77 o 
 -10   4  13       12.53       18.62      4.70 o 
  -8   4  13     2610.00     2719.54     41.25 o 
  -6   4  13        6.78        7.89      5.72 o 
  -4   4  13       15.37        8.21      3.55 o 
  -2   4  13      171.10      165.52      6.95 o 
   0   4  13      679.48      682.42     21.68 o 
   2   4  13     2098.28     1978.60     30.17 o 
   4   4  13       39.00       27.08      3.69 o 
   6   4  13        8.00        2.54      3.46 o 
   8   4  13     1206.92     1120.53     25.95 o 
  10   4  13      851.79      897.59     23.86 o 
  12   4  13      333.81      371.95     12.70 o 
  -9   5  13      152.15      138.68      7.62 o 
  -7   5  13       26.51       37.65      5.10 o 
  -5   5  13     1180.07     1251.63     26.35 o 
  -3   5  13     1343.39     1322.28     27.18 o 
  -1   5  13      135.06      131.90      8.14 o 
   1   5  13      523.46      504.35     14.01 o 
   3   5  13       31.49       39.96      5.18 o 
   5   5  13      865.44      838.86     22.38 o 
   7   5  13      129.85      152.26      8.52 o 
   9   5  13       15.59       11.19      4.24 o 
  -2   6  13      222.58      208.06     13.56 o 
   0   6  13      252.73      251.95     17.66 o 
 -16   0  14     1673.78     1502.81     54.59 o 
 -14   0  14      822.44      854.16     37.46 o 
 -12   0  14      718.76      772.81     35.32 o 
 -10   0  14       31.16       41.74      9.63 o 
  -8   0  14       70.33       69.57     10.70 o 
  -6   0  14       65.70       65.29     10.70 o 
  -4   0  14     1819.70     1850.93    104.36 o 
  -2   0  14      116.30      108.96      6.61 o 
   0   0  14     1018.46      965.22     32.61 o 
   2   0  14        0.95        2.14      3.78 o 
   4   0  14     1052.62     1074.74     32.65 o 
   6   0  14      368.33      355.40     24.08 o 
   8   0  14     1846.09     1771.54     40.44 o 
  10   0  14     1614.18     1702.17     40.09 o 
  12   0  14      197.35      203.98     12.11 o 
  14   0  14       47.32       36.39      9.63 o 
 -15   1  14      503.63      490.06     19.68 o 
 -13   1  14      167.87      149.13     13.91 o 
 -11   1  14      444.00      412.14     17.41 o 
  -9   1  14     1298.87     1295.91     34.06 o 
  -7   1  14     1072.73     1112.64     50.33 o 
  -5   1  14      499.49      526.34     14.48 o 
  -3   1  14       63.87       69.78      4.04 o 
  -1   1  14     1264.66     1248.63     18.11 o 
   1   1  14      227.47      250.52      8.23 o 
   3   1  14      933.59      903.64     19.54 o 
   5   1  14      959.81      896.04     20.37 o 
   7   1  14        4.83        0.33      3.46 o 
   9   1  14      516.59      518.48     15.00 o 
  11   1  14      375.35      376.72     12.76 o 
  13   1  14     1457.74     1472.78     29.65 o 
 -14   2  14      177.77      221.85     10.47 o 
 -12   2  14     1329.09     1373.83     36.33 o 
 -10   2  14       55.78       77.53     16.06 o 
  -8   2  14      169.47      165.75     12.58 o 
  -6   2  14      289.02      311.17     11.28 o 
  -4   2  14      483.03      515.48     15.79 o 
  -2   2  14     1303.37     1263.13     18.51 o 
   0   2  14      181.38      179.72      7.46 o 
   2   2  14       46.59       42.63      5.13 o 
   4   2  14     1149.70     1122.70     20.00 o 
   6   2  14     1547.28     1537.75     25.37 o 
   8   2  14      823.70      807.16     16.55 o 
  10   2  14      140.98      137.79      6.81 o 
  12   2  14       99.61      103.24      7.09 o 
 -13   3  14       64.89       69.52      6.57 o 
 -11   3  14        1.21        0.00      4.09 o 
  -9   3  14      392.04      412.69     13.79 o 
  -7   3  14      807.53      863.15     26.89 o 
  -5   3  14        2.70        1.24      4.09 o 
  -3   3  14       63.45       53.23      5.75 o 
  -1   3  14       89.98      105.65     10.39 o 
   1   3  14     1501.44     1461.25     24.26 o 
   3   3  14       13.78       15.06      3.45 o 
   5   3  14      152.48      144.69      6.78 o 
   7   3  14       60.03       58.80      4.77 o 
   9   3  14      126.56      142.36      6.93 o 
  11   3  14       59.85       41.88      5.49 o 
 -10   4  14       40.80       52.17      6.64 o 
  -8   4  14       41.59       42.31      6.64 o 
  -6   4  14      136.75      117.39      8.24 o 
  -4   4  14      123.19      125.96      8.41 o 
  -2   4  14       58.64       70.03      6.37 o 
   0   4  14       19.19        9.15      3.32 o 
   2   4  14        3.09        6.29      3.14 o 
   4   4  14      416.84      401.62     15.34 o 
   6   4  14       30.12       27.18      4.87 o 
   8   4  14       38.34       43.28      5.49 o 
  -5   5  14       34.07       24.43      7.02 o 
  -3   5  14      171.54      171.79     12.99 o 
  -1   5  14        0.77        0.00      5.34 o 
   1   5  14       89.67       96.08      7.08 o 
   3   5  14       22.17       21.55      5.04 o 
 -11   1  15      358.94      369.63     17.02 o 
  -9   1  15       65.62       86.02      8.68 o 
  -7   1  15      254.26      293.15     14.74 o 
  -5   1  15      309.12      289.85     15.69 o 
  -3   1  15      385.00      393.82     10.54 o 
  -1   1  15      138.90      159.93      7.05 o 
   1   1  15       58.68       59.77      4.89 o 
   3   1  15        0.35        0.00      2.78 o 
   5   1  15      744.38      702.59     15.34 o 
   7   1  15      133.94      118.43      7.55 o 
   9   1  15      682.86      670.72     17.90 o 
 -10   2  15      300.06      320.73     15.89 o 
  -8   2  15        7.80        0.00      5.35 o 
  -6   2  15      332.30      349.57     12.52 o 
  -4   2  15     1008.01     1057.46     23.19 o 
  -2   2  15        4.74        1.07      3.71 o 
   0   2  15      421.50      384.39     10.48 o 
   2   2  15      496.88      494.47     14.52 o 
   4   2  15      141.87      167.92      8.76 o 
   6   2  15      208.53      213.70      9.63 o 
   8   2  15        7.80        8.69      3.59 o 
  -9   3  15      408.68      488.09     19.68 o 
  -7   3  15       35.03       47.90      6.37 o 
  -5   3  15      183.04      183.01     14.63 o 
  -3   3  15      141.57      169.23      9.27 o 
  -1   3  15      419.28      409.29     13.32 o 
   1   3  15      291.52      310.37     12.05 o 
   3   3  15        2.36        0.92      3.05 o 
   5   3  15        5.50        3.75      4.33 o 
   7   3  15      277.94      266.38      9.00 o 
  -2   4  15       20.07       27.08      5.33 o 
   0   4  15      116.70      116.48      7.99 o 
  -8   0  16      168.65      140.22     16.06 o 
  -6   0  16      292.82      340.38     22.48 o 
  -4   0  16       61.99       56.73     10.70 o 
  -2   0  16      250.47      293.47     13.37 o 
   0   0  16     1175.66     1177.65     30.48 o 
   2   0  16      407.06      447.69     31.58 o 
   4   0  16       13.98        7.57      5.89 o 
   6   0  16      278.46      285.17     14.32 o 
  -7   1  16        5.85       16.84      5.64 o 
  -5   1  16      445.87      503.26     19.68 o 
  -3   1  16      128.24      140.24      8.34 o 
  -1   1  16      286.45      290.63     13.90 o 
   1   1  16      116.13      111.02      6.14 o 
   3   1  16      363.02      338.13     10.38 o 
   5   1  16      481.31      493.44     14.21 o 
  -4   2  16        2.41        0.00      3.88 o 
  -2   2  16       71.31       78.35      7.37 o 
   0   2  16       31.48       47.38      4.77 o 
   2   2  16       59.44       73.54      5.70 o 
                                                 
